# Supplementary material for: Low-temperature-induced changes in the transcriptome reveal a major role of CgSVP genes in regulating flowering of Cymbidium goeringii
Source: BMC Genomics. 2019 Jan 17;20:53. doi: 10.1186/s12864-019-5425-7 (PMC6335714; doi:10.1186/s12864-019-5425-7)
Supplement: Supplementary file 2 — Table S2. List of gene ID and transcript fold changes of the all DEGs (differentially expressed genes). (XLSX 47 kb) [file 12864_2019_5425_MOESM2_ESM.xlsx]

## Sheet: differential_yes.gene
TableS2: List of gene ID and transcript fold changes of the all DEGs
test_id	locus	log2(fold_change)	p_value	q_value	significant
ep123.comp31628_c0_seq1	ep123.comp31628_c0_seq1:0-6394	-11.1729	2.22045e-16	1.82721e-12	yes
ep456.comp16948_c0_seq1	ep456.comp16948_c0_seq1:0-600	-9.91044	9.32587e-15	5.37198e-11	yes
ep123.comp759512_c0_seq1	ep123.comp759512_c0_seq1:0-310	-9.25063	3.14193e-13	8.61832e-10	yes
CL1856Contig1	CL1856Contig1:0-1123	-6.94364	5.21589e-05	0.00873405	yes
ep123.comp43523_c0_seq1	ep123.comp43523_c0_seq1:0-796	-6.61164	5.86097e-09	4.62478e-06	yes
ep123.comp146814_c0_seq1	ep123.comp146814_c0_seq1:0-503	-6.57403	0.000130599	0.0171364	yes
ep456.comp694916_c0_seq1	ep456.comp694916_c0_seq1:0-433	-6.56025	4.81765e-08	2.95225e-05	yes
ep123.comp26291_c0_seq1	ep123.comp26291_c0_seq1:0-540	-6.4934	4.02998e-08	2.55098e-05	yes
ep456.comp48517_c0_seq1	ep456.comp48517_c0_seq1:0-1203	-6.48971	6.11419e-06	0.00169325	yes
ep123.comp34897_c0_seq1	ep123.comp34897_c0_seq1:0-1194	-6.33622	0.00023906	0.0275411	yes
ep456.comp59586_c0_seq3	ep456.comp59586_c0_seq3:0-1306	-6.32559	5.72916e-07	0.000242659	yes
ep456.comp28555_c1_seq1	ep456.comp28555_c1_seq1:0-398	-6.22088	9.33178e-09	6.98102e-06	yes
ep456.comp32436_c0_seq1	ep456.comp32436_c0_seq1:0-592	-6.19767	1.65185e-05	0.0034854	yes
ep123.comp36229_c0_seq1	ep123.comp36229_c0_seq1:0-545	-6.15814	1.31432e-08	9.34673e-06	yes
ep123.comp38941_c0_seq1	ep123.comp38941_c0_seq1:0-893	-6.14969	1.20901e-08	8.70533e-06	yes
ep123.comp47611_c0_seq2	ep123.comp47611_c0_seq2:0-402	-6.14671	0.000373514	0.0399917	yes
ep456.comp49614_c0_seq1	ep456.comp49614_c0_seq1:0-1627	-6.02828	1.25678e-07	6.76585e-05	yes
ep123.comp198640_c0_seq1	ep123.comp198640_c0_seq1:0-796	-6.00014	2.27542e-06	0.000746452	yes
ep456.comp47724_c0_seq1	ep456.comp47724_c0_seq1:0-1016	-5.89419	4.4261e-05	0.00757123	yes
ep123.comp34938_c0_seq1	ep123.comp34938_c0_seq1:0-1514	-5.87603	1.00066e-05	0.00238186	yes
ep456.comp53120_c0_seq1	ep456.comp53120_c0_seq1:0-1247	-5.85261	1.0078e-07	5.70895e-05	yes
ep123.comp23351_c0_seq1	ep123.comp23351_c0_seq1:0-1092	-5.83297	2.20235e-06	0.000733305	yes
ep456.comp28555_c0_seq1	ep456.comp28555_c0_seq1:0-1437	-5.80543	1.12159e-07	6.2122e-05	yes
ep456.comp36937_c1_seq1	ep456.comp36937_c1_seq1:0-328	-5.70697	7.12252e-06	0.00190827	yes
ep456.comp668020_c0_seq1	ep456.comp668020_c0_seq1:0-317	-5.6529	9.16168e-06	0.00227474	yes
ep123.comp32205_c0_seq1	ep123.comp32205_c0_seq1:0-734	-5.63679	9.72033e-05	0.0137235	yes
ep123.comp9123_c0_seq1	ep123.comp9123_c0_seq1:0-1102	-5.62334	0.000101749	0.0141914	yes
ep456.comp176927_c0_seq1	ep456.comp176927_c0_seq1:0-984	-5.6207	0.000103035	0.0143015	yes
CL2197Contig1	CL2197Contig1:0-1199	-5.61906	3.27998e-06	0.000999666	yes
ep456.comp445660_c0_seq1	ep456.comp445660_c0_seq1:0-434	-5.58379	0.000113551	0.0153499	yes
ep123.comp42048_c0_seq1	ep123.comp42048_c0_seq1:0-1089	-5.57331	0.000118739	0.0158327	yes
ep456.comp30795_c0_seq1	ep456.comp30795_c0_seq1:0-487	-5.56415	2.16387e-07	0.000108387	yes
ep123.comp37173_c0_seq1	ep123.comp37173_c0_seq1:0-1313	-5.50253	2.43785e-07	0.000119007	yes
ep123.comp38941_c0_seq2	ep123.comp38941_c0_seq2:0-515	-5.48168	3.5851e-07	0.000166543	yes
ep123.comp31325_c0_seq1	ep123.comp31325_c0_seq1:0-816	-5.47758	0.000158066	0.0200552	yes
ep123.comp24972_c0_seq1	ep123.comp24972_c0_seq1:0-759	-5.46975	4.20227e-05	0.00729106	yes
ep123.comp422298_c0_seq1	ep123.comp422298_c0_seq1:0-695	-5.46093	6.28769e-06	0.00172471	yes
CL9976Contig1	CL9976Contig1:0-713	-5.4533	4.52498e-05	0.00771162	yes
ep123.comp40966_c0_seq1	ep123.comp40966_c0_seq1:0-828	-5.38246	8.71371e-06	0.00218233	yes
ep123.comp14804_c0_seq1	ep123.comp14804_c0_seq1:0-669	-5.37662	1.40179e-05	0.00308195	yes
ep456.comp463756_c0_seq1	ep456.comp463756_c0_seq1:0-570	-5.3706	9.14146e-06	0.00227474	yes
ep456.comp31984_c0_seq1	ep456.comp31984_c0_seq1:0-836	-5.36987	0.000212432	0.0255464	yes
ep456.comp57644_c0_seq2	ep456.comp57644_c0_seq2:0-2311	-5.36362	5.62399e-07	0.00023997	yes
ep123.comp49969_c0_seq3	ep123.comp49969_c0_seq3:0-1257	-5.34735	1.41025e-06	0.000493761	yes
ep456.comp42225_c0_seq1	ep456.comp42225_c0_seq1:0-1804	-5.30293	5.96534e-07	0.000248283	yes
ep456.comp187429_c0_seq1	ep456.comp187429_c0_seq1:0-576	-5.30238	6.26863e-06	0.00172471	yes
ep456.comp51799_c0_seq1	ep456.comp51799_c0_seq1:0-1193	-5.25805	2.19564e-05	0.00434625	yes
ep123.comp148334_c0_seq1	ep123.comp148334_c0_seq1:0-549	-5.25182	8.81242e-05	0.0129166	yes
ep123.comp49177_c0_seq1	ep123.comp49177_c0_seq1:0-3278	-5.2116	7.50537e-06	0.00197412	yes
ep456.comp40270_c0_seq1	ep456.comp40270_c0_seq1:0-1361	-5.21019	1.13586e-06	0.000411502	yes
ep456.comp42475_c0_seq1	ep456.comp42475_c0_seq1:0-477	-5.18418	5.08705e-06	0.00142941	yes
CL410Contig2	CL410Contig2:0-1752	-5.17545	0.000113507	0.0153499	yes
ep123.comp48369_c3_seq1	ep123.comp48369_c3_seq1:0-1216	-5.16528	0.000380247	0.040637	yes
ep123.comp45253_c0_seq3	ep123.comp45253_c0_seq3:0-1337	-5.15071	0.000122713	0.0162498	yes
ep123.comp126839_c0_seq1	ep123.comp126839_c0_seq1:0-876	-5.14069	3.39554e-05	0.00622909	yes
ep123.comp218062_c0_seq1	ep123.comp218062_c0_seq1:0-351	-5.13396	6.07972e-05	0.00970111	yes
ep456.comp963927_c0_seq1	ep456.comp963927_c0_seq1:0-337	-5.1243	6.2194e-05	0.00986931	yes
ep456.comp497526_c0_seq1	ep456.comp497526_c0_seq1:0-410	-5.11241	6.60745e-05	0.0103426	yes
ep123.comp28181_c0_seq1	ep123.comp28181_c0_seq1:0-464	-5.11167	7.92587e-06	0.00205655	yes
ep456.comp9012_c0_seq1	ep456.comp9012_c0_seq1:0-420	-5.10528	0.000452812	0.0467443	yes
ep456.comp42336_c0_seq1	ep456.comp42336_c0_seq1:0-1264	-5.10027	0.000145668	0.018856	yes
ep123.comp48045_c0_seq1	ep123.comp48045_c0_seq1:0-838	-5.08881	0.000465186	0.0475599	yes
ep456.comp40393_c1_seq1	ep456.comp40393_c1_seq1:0-729	-5.07537	0.000156957	0.0199585	yes
ep123.comp45906_c0_seq1	ep123.comp45906_c0_seq1:0-766	-5.05468	1.41391e-05	0.00309678	yes
CL7169Contig1	CL7169Contig1:0-957	-5.02878	2.33337e-06	0.000755107	yes
CL8703Contig1	CL8703Contig1:0-1888	-5.01162	9.22356e-05	0.0133159	yes
ep123.comp216438_c0_seq1	ep123.comp216438_c0_seq1:0-462	-5.01063	4.91037e-06	0.00139336	yes
ep123.comp35315_c0_seq1	ep123.comp35315_c0_seq1:0-1232	-4.99456	1.29223e-05	0.00287412	yes
CL11156Contig1	CL11156Contig1:0-555	-4.97586	0.00010534	0.0145256	yes
ep456.comp9344_c0_seq1	ep456.comp9344_c0_seq1:0-433	-4.96871	6.385e-05	0.0100766	yes
ep456.comp24501_c0_seq1	ep456.comp24501_c0_seq1:0-1322	-4.9387	4.86542e-05	0.00821885	yes
CL276Contig2	CL276Contig2:0-927	-4.93391	2.96041e-06	0.000921774	yes
ep123.comp33575_c0_seq1	ep123.comp33575_c0_seq1:0-818	-4.93048	0.000248303	0.0282111	yes
ep456.comp51195_c0_seq1	ep456.comp51195_c0_seq1:0-1631	-4.92599	4.47052e-06	0.0012889	yes
ep123.comp738577_c0_seq1	ep123.comp738577_c0_seq1:0-312	-4.90454	8.1275e-05	0.0120974	yes
ep123.comp16193_c0_seq1	ep123.comp16193_c0_seq1:0-741	-4.87684	4.1423e-06	0.00121739	yes
CL505Contig2	CL505Contig2:0-1547	-4.87214	0.000292168	0.0323649	yes
ep456.comp620674_c0_seq1	ep456.comp620674_c0_seq1:0-341	-4.85827	1.27614e-05	0.00286349	yes
ep456.comp15766_c0_seq1	ep456.comp15766_c0_seq1:0-501	-4.85702	9.36882e-05	0.0134582	yes
ep123.comp44589_c0_seq1	ep123.comp44589_c0_seq1:0-1896	-4.84997	2.67196e-05	0.00513043	yes
ep123.comp101748_c0_seq1	ep123.comp101748_c0_seq1:0-623	-4.83963	0.00032348	0.0354248	yes
ep123.comp14926_c0_seq1	ep123.comp14926_c0_seq1:0-820	-4.83899	4.4751e-06	0.0012889	yes
ep456.comp44844_c0_seq2	ep456.comp44844_c0_seq2:0-301	-4.83065	7.15212e-05	0.0109279	yes
CL7118Contig1	CL7118Contig1:0-1081	-4.79643	1.29229e-05	0.00287412	yes
CL3926Contig1	CL3926Contig1:0-635	-4.78811	1.27315e-05	0.00286349	yes
ep456.comp7157_c0_seq1	ep456.comp7157_c0_seq1:0-326	-4.78431	0.000200696	0.0243896	yes
ep456.comp39979_c1_seq1	ep456.comp39979_c1_seq1:0-441	-4.78313	4.17764e-05	0.00727022	yes
ep123.comp26216_c0_seq1	ep123.comp26216_c0_seq1:0-566	-4.74712	0.0004362	0.0452825	yes
ep123.comp12061_c0_seq1	ep123.comp12061_c0_seq1:0-416	-4.74552	3.15392e-05	0.00588208	yes
ep456.comp48657_c0_seq1	ep456.comp48657_c0_seq1:0-1421	-4.7422	3.16816e-05	0.00588695	yes
ep456.comp51687_c0_seq1	ep456.comp51687_c0_seq1:0-1625	-4.73676	7.75573e-06	0.0020307	yes
ep123.comp39371_c0_seq1	ep123.comp39371_c0_seq1:0-622	-4.72261	0.000459535	0.0472302	yes
ep456.comp11383_c0_seq1	ep456.comp11383_c0_seq1:0-317	-4.69455	0.000498322	0.0498117	yes
ep123.comp32599_c0_seq1	ep123.comp32599_c0_seq1:0-877	-4.69065	8.01163e-06	0.00206024	yes
ep123.comp433093_c0_seq1	ep123.comp433093_c0_seq1:0-310	-4.67403	6.20704e-05	0.00986931	yes
CL2493Contig1	CL2493Contig1:0-748	-4.65647	1.87369e-05	0.00384348	yes
ep456.comp704636_c0_seq1	ep456.comp704636_c0_seq1:0-402	-4.65221	6.7889e-05	0.0105407	yes
ep456.comp48515_c0_seq1	ep456.comp48515_c0_seq1:0-630	-4.65175	3.79912e-05	0.00677526	yes
ep123.comp362908_c0_seq1	ep123.comp362908_c0_seq1:0-652	-4.63906	2.16586e-05	0.00431695	yes
ep123.comp48619_c0_seq1	ep123.comp48619_c0_seq1:0-362	-4.56406	0.000406336	0.04279	yes
ep456.comp36937_c0_seq1	ep456.comp36937_c0_seq1:0-539	-4.56245	7.08314e-05	0.0108527	yes
CL449Contig2	CL449Contig2:0-1675	-4.54684	0.000120451	0.0159869	yes
ep456.comp48962_c0_seq1	ep456.comp48962_c0_seq1:0-1163	-4.54351	7.24781e-05	0.0109867	yes
ep456.comp44369_c0_seq1	ep456.comp44369_c0_seq1:0-1168	-4.5422	6.29767e-05	0.00996606	yes
ep123.comp35999_c0_seq1	ep123.comp35999_c0_seq1:0-1017	-4.53948	7.02806e-05	0.0108245	yes
ep123.comp29502_c0_seq1	ep123.comp29502_c0_seq1:0-515	-4.52559	5.76626e-05	0.00927804	yes
ep123.comp38271_c0_seq1	ep123.comp38271_c0_seq1:0-894	-4.52482	1.56262e-05	0.00338512	yes
ep123.comp157466_c0_seq1	ep123.comp157466_c0_seq1:0-589	-4.5045	6.66384e-05	0.0103745	yes
ep123.comp29260_c0_seq1	ep123.comp29260_c0_seq1:0-895	-4.49433	0.000500844	0.0498117	yes
ep456.comp3512_c0_seq1	ep456.comp3512_c0_seq1:0-449	-4.48421	2.90231e-05	0.00551755	yes
ep456.comp59586_c0_seq4	ep456.comp59586_c0_seq4:0-1279	-4.4838	9.58252e-05	0.0135956	yes
ep456.comp21541_c0_seq1	ep456.comp21541_c0_seq1:0-905	-4.47125	5.43085e-05	0.00891263	yes
ep123.comp29733_c1_seq1	ep123.comp29733_c1_seq1:0-351	-4.46168	0.000105406	0.0145256	yes
ep456.comp28009_c0_seq1	ep456.comp28009_c0_seq1:0-898	-4.46099	2.14355e-05	0.00428733	yes
ep456.comp265732_c0_seq1	ep456.comp265732_c0_seq1:0-485	-4.43694	0.000288269	0.0322338	yes
ep456.comp54952_c0_seq1	ep456.comp54952_c0_seq1:0-1181	-4.43182	0.000133038	0.0174167	yes
CL7459Contig1	CL7459Contig1:0-1211	-4.42955	3.15533e-05	0.00588208	yes
CL6693Contig1	CL6693Contig1:0-571	-4.41382	0.000308654	0.0341255	yes
ep123.comp32233_c0_seq1	ep123.comp32233_c0_seq1:0-1910	-4.40969	5.40811e-05	0.00891263	yes
ep456.comp47893_c0_seq1	ep456.comp47893_c0_seq1:0-1377	-4.40838	4.89145e-05	0.00822303	yes
ep123.comp38122_c0_seq1	ep123.comp38122_c0_seq1:0-1614	-4.40034	2.58894e-05	0.0050382	yes
ep123.comp35836_c0_seq2	ep123.comp35836_c0_seq2:0-326	-4.39233	0.000176731	0.0220352	yes
ep123.comp26023_c0_seq1	ep123.comp26023_c0_seq1:0-636	-4.38473	4.42038e-05	0.00757123	yes
ep123.comp40538_c0_seq1	ep123.comp40538_c0_seq1:0-511	-4.37787	9.60789e-05	0.0135981	yes
ep123.comp883106_c0_seq1	ep123.comp883106_c0_seq1:0-375	-4.3749	0.000480082	0.0486013	yes
ep123.comp201218_c0_seq1	ep123.comp201218_c0_seq1:0-996	-4.36777	3.37289e-05	0.00620731	yes
CL7561Contig1	CL7561Contig1:0-957	-4.36518	5.73992e-05	0.00926154	yes
ep456.comp58640_c0_seq5	ep456.comp58640_c0_seq5:0-992	-4.36002	3.61934e-05	0.00657453	yes
ep456.comp63219_c0_seq1	ep456.comp63219_c0_seq1:0-761	-4.35804	0.000130583	0.0171364	yes
ep456.comp40578_c0_seq1	ep456.comp40578_c0_seq1:0-778	-4.34309	3.92488e-05	0.00696582	yes
ep123.comp180117_c0_seq1	ep123.comp180117_c0_seq1:0-883	-4.33809	5.42405e-05	0.00891263	yes
ep456.comp43779_c1_seq1	ep456.comp43779_c1_seq1:0-907	-4.33686	3.7584e-05	0.00674439	yes
ep123.comp31277_c0_seq1	ep123.comp31277_c0_seq1:0-1137	-4.33505	3.6295e-05	0.00657453	yes
ep123.comp22275_c0_seq1	ep123.comp22275_c0_seq1:0-325	-4.31759	9.43097e-05	0.0134802	yes
CL8539Contig1	CL8539Contig1:0-1944	-4.31739	9.42981e-05	0.0134802	yes
CL8764Contig1	CL8764Contig1:0-1356	-4.31739	9.42981e-05	6.69104e-06	yes
ep456.comp45916_c0_seq1	ep456.comp45916_c0_seq1:0-738	-4.3109	0.000431238	0.0450827	yes
ep456.comp24762_c0_seq1	ep456.comp24762_c0_seq1:0-702	-4.29158	0.00016508	0.020717	yes
ep123.comp15134_c0_seq1	ep123.comp15134_c0_seq1:0-545	-4.28771	0.000125563	0.0165511	yes
CL8650Contig1	CL8650Contig1:0-1333	-4.28443	6.47359e-05	1.13964e-05	yes
ep456.comp29742_c0_seq1	ep456.comp29742_c0_seq1:0-1595	-4.28443	6.47359e-05	0.0101607	yes
ep456.comp333001_c0_seq1	ep456.comp333001_c0_seq1:0-340	-4.26615	0.000241546	0.0277721	yes
CL8474Contig1	CL8474Contig1:0-1938	-4.25354	0.000184918	0.0227117	yes
CL6933Contig1	CL6933Contig1:0-898	-4.23998	0.000436293	0.0452825	yes
ep456.comp231006_c0_seq1	ep456.comp231006_c0_seq1:0-560	-4.23697	0.000184483	0.0227068	yes
CL7612Contig1	CL7612Contig1:0-840	-4.23373	0.000269305	0.0303576	yes
ep123.comp42337_c0_seq1	ep123.comp42337_c0_seq1:0-1810	-4.21558	0.000100726	0.0141516	yes
CL5653Contig1	CL5653Contig1:0-639	-4.2094	0.000219382	0.0261097	yes
ep456.comp386301_c0_seq1	ep456.comp386301_c0_seq1:0-463	-4.2084	0.000101015	0.0141576	yes
CL2976Contig1	CL2976Contig1:0-1340	-4.20567	9.30138e-05	0.0133947	yes
ep123.comp32578_c0_seq1	ep123.comp32578_c0_seq1:0-1088	-4.17895	6.05367e-05	0.00968638	yes
ep456.comp32170_c0_seq1	ep456.comp32170_c0_seq1:0-731	-4.16466	7.21945e-05	0.0109726	yes
ep123.comp38643_c0_seq1	ep123.comp38643_c0_seq1:0-1355	-4.15963	0.00022688	0.0266714	yes
CL9873Contig1	CL9873Contig1:0-648	-4.15392	0.000288746	0.0322338	yes
CL529Contig1	CL529Contig1:0-1543	-4.1518	0.000472801	0.0481179	yes
ep123.comp3993_c0_seq1	ep123.comp3993_c0_seq1:0-586	-4.13849	0.000309831	0.03419	yes
CL7329Contig1	CL7329Contig1:0-1362	-4.13611	0.000218732	0.0260862	yes
CL9507Contig1	CL9507Contig1:0-527	-4.13283	0.0001148	0.0154505	yes
ep456.comp43649_c0_seq1	ep456.comp43649_c0_seq1:0-1034	-4.12259	0.000151496	0.0193925	yes
CL5833Contig1	CL5833Contig1:0-1014	-4.1095	8.73414e-05	0.0128345	yes
ep456.comp391503_c0_seq1	ep456.comp391503_c0_seq1:0-490	-4.10621	0.000205857	0.0249642	yes
ep456.comp1839_c0_seq2	ep456.comp1839_c0_seq2:0-352	-4.10198	0.000483603	0.0488719	yes
ep123.comp744_c0_seq1	ep123.comp744_c0_seq1:0-432	-4.09167	0.000367889	0.0394628	yes
ep123.comp235650_c0_seq1	ep123.comp235650_c0_seq1:0-314	-4.08043	0.000218672	0.0260862	yes
ep456.comp715728_c0_seq1	ep456.comp715728_c0_seq1:0-334	-4.07117	0.00038825	0.041331	yes
ep123.comp14397_c0_seq1	ep123.comp14397_c0_seq1:0-418	-4.06347	0.000342451	0.0371649	yes
ep456.comp46754_c0_seq1	ep456.comp46754_c0_seq1:0-948	-4.05878	0.000102354	0.0142413	yes
ep456.comp52380_c1_seq1	ep456.comp52380_c1_seq1:0-1732	-4.03909	0.000399672	0.0422428	yes
ep123.comp41075_c0_seq1	ep123.comp41075_c0_seq1:0-496	-4.02324	0.000107767	0.0147452	yes
ep123.comp38494_c0_seq1	ep123.comp38494_c0_seq1:0-541	-4.00934	0.000113786	0.0153499	yes
ep123.comp40731_c0_seq1	ep123.comp40731_c0_seq1:0-1588	-3.99296	0.000123962	0.0163775	yes
ep123.comp34195_c0_seq1	ep123.comp34195_c0_seq1:0-640	-3.98937	0.000391267	0.0415067	yes
ep456.comp44024_c0_seq1	ep456.comp44024_c0_seq1:0-1189	-3.97665	0.000318219	0.034915	yes
ep456.comp242954_c0_seq1	ep456.comp242954_c0_seq1:0-437	-3.97621	0.000333515	0.0363165	yes
ep123.comp32960_c0_seq1	ep123.comp32960_c0_seq1:0-313	-3.97164	0.00047597	0.0482699	yes
ep456.comp19793_c0_seq1	ep456.comp19793_c0_seq1:0-1175	-3.95765	0.00015038	0.0192925	yes
ep456.comp196606_c0_seq1	ep456.comp196606_c0_seq1:0-817	-3.95379	0.000500416	0.0498117	yes
ep456.comp2568_c0_seq1	ep456.comp2568_c0_seq1:0-673	-3.91583	0.000272995	0.0307135	yes
CL8911Contig1	CL8911Contig1:0-1034	-3.9113	0.00017075	0.021382	yes
ep123.comp35323_c0_seq1	ep123.comp35323_c0_seq1:0-1652	-3.88537	0.000504111	0.049956	yes
ep123.comp46498_c0_seq1	ep123.comp46498_c0_seq1:0-1689	-3.87347	0.000343355	0.0371773	yes
ep456.comp42352_c0_seq1	ep456.comp42352_c0_seq1:0-694	-3.87256	0.000237753	0.0274455	yes
ep123.comp33506_c0_seq1	ep123.comp33506_c0_seq1:0-1898	-3.86585	0.000225935	0.0266146	yes
ep123.comp33037_c0_seq1	ep123.comp33037_c0_seq1:0-1027	-3.85215	0.00023548	0.0273251	yes
ep456.comp33451_c0_seq1	ep456.comp33451_c0_seq1:0-751	-3.82389	0.000234332	0.0273243	yes
ep123.comp16870_c0_seq1	ep123.comp16870_c0_seq1:0-612	-3.80429	0.000494711	0.0498117	yes
ep123.comp44916_c0_seq1	ep123.comp44916_c0_seq1:0-1135	-3.79287	0.000247705	0.0281987	yes
CL1929Contig1	CL1929Contig1:0-791	-3.78113	0.000290696	0.0323262	yes
CL10257Contig1	CL10257Contig1:0-847	-3.77242	0.000492422	0.049676	yes
ep456.comp334364_c0_seq1	ep456.comp334364_c0_seq1:0-309	-3.74994	0.000360127	0.0388472	yes
ep123.comp35194_c0_seq1	ep123.comp35194_c0_seq1:0-1179	-3.7127	0.000342596	0.0371649	yes
ep123.comp48485_c0_seq1	ep123.comp48485_c0_seq1:0-1609	-3.69389	0.000432682	0.0451518	yes
ep123.comp25957_c0_seq1	ep123.comp25957_c0_seq1:0-843	-3.69279	0.000499093	0.0498117	yes
ep123.comp39275_c0_seq1	ep123.comp39275_c0_seq1:0-1046	-3.68807	0.000367673	0.0394628	yes
CL8847Contig1	CL8847Contig1:0-1283	-3.68257	0.000444681	0.0459873	yes
CL7463Contig1	CL7463Contig1:0-4117	-3.67387	0.0003854	0.0411115	yes
ep456.comp54221_c0_seq1	ep456.comp54221_c0_seq1:0-930	-3.67072	0.000388893	0.041331	yes
ep456.comp59664_c0_seq1	ep456.comp59664_c0_seq1:0-937	-3.66802	0.000459978	0.0472302	yes
ep456.comp700149_c0_seq1	ep456.comp700149_c0_seq1:0-526	-3.66513	0.000504737	0.049956	yes
ep123.comp33356_c0_seq1	ep123.comp33356_c0_seq1:0-566	-3.63625	0.000468651	0.04778	yes
ep123.comp23112_c0_seq1	ep123.comp23112_c0_seq1:0-925	-3.59641	0.000496917	0.0498117	yes
ep456.comp57460_c0_seq1	ep456.comp57460_c0_seq1:0-3245	3.62831	0.000465666	0.0475599	yes
ep123.comp39265_c0_seq1	ep123.comp39265_c0_seq1:0-1289	3.63921	0.000496006	0.0498117	yes
ep456.comp52423_c0_seq1	ep456.comp52423_c0_seq1:0-1553	3.64449	0.00050155	0.0498117	yes
ep123.comp43155_c0_seq1	ep123.comp43155_c0_seq1:0-1393	3.65858	0.000435625	0.0452825	yes
ep123.comp37833_c1_seq1	ep123.comp37833_c1_seq1:0-828	3.68487	0.000397414	0.0420813	yes
ep123.comp217836_c0_seq1	ep123.comp217836_c0_seq1:0-932	3.7088	0.000474232	0.0481785	yes
ep123.comp37150_c0_seq1	ep123.comp37150_c0_seq1:0-1047	3.73524	0.000361317	0.0389027	yes
ep123.comp36586_c0_seq2	ep123.comp36586_c0_seq2:0-1566	3.74102	0.000315874	0.0347903	yes
CL8631Contig1	CL8631Contig1:0-1925	3.75477	0.000317027	0.0348506	yes
ep456.comp33237_c0_seq1	ep456.comp33237_c0_seq1:0-1077	3.77631	0.00028522	0.0319641	yes
CL1627Contig1	CL1627Contig1:0-2372	3.78954	0.000465499	0.0475599	yes
ep123.comp41411_c0_seq1	ep123.comp41411_c0_seq1:0-1307	3.81804	0.000243574	0.0278384	yes
CL1Contig33	CL1Contig33:0-534	3.82845	0.00042366	0.0444519	yes
ep456.comp57818_c0_seq1	ep456.comp57818_c0_seq1:0-1795	3.83932	0.000243259	0.0278384	yes
ep123.comp48653_c0_seq1	ep123.comp48653_c0_seq1:0-2906	3.84403	0.000233355	0.0272657	yes
ep123.comp38845_c1_seq1	ep123.comp38845_c1_seq1:0-713	3.84839	0.000279327	0.0313647	yes
ep456.comp53080_c0_seq1	ep456.comp53080_c0_seq1:0-1325	3.85197	0.00029176	0.0323649	yes
ep123.comp41840_c0_seq1	ep123.comp41840_c0_seq1:0-1084	3.88332	0.000235094	0.0273251	yes
ep123.comp43869_c0_seq2	ep123.comp43869_c0_seq2:0-1854	3.88624	0.000206766	0.0249692	yes
CL1564Contig1	CL1564Contig1:0-2150	3.89948	0.000199047	0.0243433	yes
ep123.comp43377_c0_seq1	ep123.comp43377_c0_seq1:0-1174	3.90337	0.00021845	0.0260862	yes
ep456.comp54477_c0_seq1	ep456.comp54477_c0_seq1:0-1515	3.90459	0.000184013	0.0226974	yes
ep456.comp58768_c1_seq1	ep456.comp58768_c1_seq1:0-2430	3.92423	0.000235762	0.0273251	yes
ep123.comp47296_c0_seq2	ep123.comp47296_c0_seq2:0-965	3.93078	0.00016079	0.0202669	yes
ep123.comp42107_c0_seq1	ep123.comp42107_c0_seq1:0-1009	3.93556	0.000161326	0.0202901	yes
ep123.comp45130_c0_seq1	ep123.comp45130_c0_seq1:0-1783	3.94614	0.00045489	0.0468748	yes
ep123.comp46596_c0_seq1	ep123.comp46596_c0_seq1:0-1132	3.94786	0.000159083	0.0200957	yes
ep123.comp36942_c0_seq1	ep123.comp36942_c0_seq1:0-930	3.97231	0.000352259	0.0380698	yes
ep123.comp43489_c0_seq1	ep123.comp43489_c0_seq1:0-1423	3.98024	0.000140397	0.0182557	yes
ep123.comp49815_c0_seq1	ep123.comp49815_c0_seq1:0-2425	3.98983	0.000213498	0.0256211	yes
ep456.comp44961_c1_seq1	ep456.comp44961_c1_seq1:0-415	4.01336	0.000180574	0.0223546	yes
ep123.comp48595_c0_seq2	ep123.comp48595_c0_seq2:0-1416	4.01692	0.000118585	0.0158327	yes
ep456.comp51486_c0_seq2	ep456.comp51486_c0_seq2:0-941	4.07859	0.000221171	0.0261918	yes
ep456.comp60304_c0_seq6	ep456.comp60304_c0_seq6:0-725	4.07909	0.000179165	0.0222763	yes
ep456.comp50304_c0_seq1	ep456.comp50304_c0_seq1:0-1357	4.08063	9.47365e-05	0.0135077	yes
ep456.comp60264_c0_seq1	ep456.comp60264_c0_seq1:0-1234	4.09237	0.000117702	0.0157674	yes
ep456.comp41190_c0_seq1	ep456.comp41190_c0_seq1:0-1435	4.0989	0.000185923	0.0227866	yes
ep123.comp45253_c0_seq1	ep123.comp45253_c0_seq1:0-2079	4.10969	9.50329e-05	0.0135165	yes
ep123.comp48120_c1_seq1	ep123.comp48120_c1_seq1:0-484	4.11158	8.2777e-05	0.0122781	yes
ep123.comp37364_c0_seq1	ep123.comp37364_c0_seq1:0-871	4.11203	8.4409e-05	0.0124672	yes
ep456.comp47154_c0_seq1	ep456.comp47154_c0_seq1:0-1504	4.11421	0.00010805	0.0147488	yes
ep123.comp44636_c0_seq2	ep123.comp44636_c0_seq2:0-1516	4.1188	0.000111342	0.015139	yes
ep123.comp32535_c0_seq1	ep123.comp32535_c0_seq1:0-1414	4.12265	8.96451e-05	0.0130544	yes
ep456.comp51246_c0_seq1	ep456.comp51246_c0_seq1:0-1843	4.1242	8.94652e-05	0.0130544	yes
CL1087Contig1	CL1087Contig1:0-1030	4.16023	0.00021127	0.0254599	yes
ep456.comp56098_c0_seq2	ep456.comp56098_c0_seq2:0-1955	4.16547	0.000154068	0.0196779	yes
ep123.comp49454_c0_seq1	ep123.comp49454_c0_seq1:0-3851	4.17309	0.000233317	0.0272657	yes
ep123.comp32473_c0_seq1	ep123.comp32473_c0_seq1:0-625	4.18792	7.70695e-05	0.011561	yes
ep123.comp17209_c0_seq1	ep123.comp17209_c0_seq1:0-475	4.20738	0.000179438	0.0222763	yes
ep123.comp47998_c0_seq1	ep123.comp47998_c0_seq1:0-2343	4.20985	0.00010669	0.0146325	yes
ep456.comp55927_c0_seq1	ep456.comp55927_c0_seq1:0-1838	4.21315	7.75019e-05	0.0115656	yes
ep456.comp47864_c0_seq1	ep456.comp47864_c0_seq1:0-901	4.22249	0.000228326	0.0267867	yes
ep123.comp50514_c0_seq1	ep123.comp50514_c0_seq1:0-5928	4.22708	7.49412e-05	0.0113006	yes
ep123.comp42056_c0_seq1	ep123.comp42056_c0_seq1:0-512	4.23024	0.000244542	0.0278938	yes
CL8458Contig1	CL8458Contig1:0-2030	4.23181	5.47874e-05	0.00891502	yes
ep456.comp40932_c0_seq1	ep456.comp40932_c0_seq1:0-1036	4.23229	5.33267e-05	0.00889313	yes
CL3132Contig1	CL3132Contig1:0-984	4.23569	0.000106033	0.0145771	yes
ep123.comp42360_c0_seq1	ep123.comp42360_c0_seq1:0-1818	4.24811	6.95876e-05	0.0107754	yes
ep123.comp50246_c0_seq15	ep123.comp50246_c0_seq15:0-346	4.28369	0.000200684	0.0243896	yes
ep123.comp49938_c0_seq2	ep123.comp49938_c0_seq2:0-1278	4.28646	7.74826e-05	0.0115656	yes
ep123.comp38845_c0_seq1	ep123.comp38845_c0_seq1:0-421	4.28762	7.18442e-05	0.0109483	yes
ep123.comp36209_c0_seq1	ep123.comp36209_c0_seq1:0-1318	4.29164	4.32208e-05	0.00747642	yes
CL1Contig428	CL1Contig428:0-8155	4.29927	4.04995e-05	0.00706937	yes
CL8974Contig1	CL8974Contig1:0-810	4.3161	4.36547e-05	0.00752887	yes
CL7848Contig1	CL7848Contig1:0-1319	4.3255	3.94759e-05	0.00697524	yes
CL2780Contig1	CL2780Contig1:0-2356	4.32964	4.03208e-05	0.00705958	yes
ep456.comp39452_c0_seq1	ep456.comp39452_c0_seq1:0-1132	4.33533	5.34178e-05	0.00889313	yes
ep456.comp56769_c0_seq2	ep456.comp56769_c0_seq2:0-1449	4.33949	3.67835e-05	0.00664214	yes
ep123.comp30218_c0_seq1	ep123.comp30218_c0_seq1:0-543	4.35228	6.98624e-05	0.010789	yes
ep456.comp50849_c0_seq1	ep456.comp50849_c0_seq1:0-1644	4.37413	3.32436e-05	0.00613761	yes
ep456.comp45400_c0_seq1	ep456.comp45400_c0_seq1:0-957	4.37475	3.10101e-05	0.0058375	yes
ep456.comp57596_c0_seq3	ep456.comp57596_c0_seq3:0-1836	4.39071	5.45084e-05	0.00891502	yes
ep456.comp18663_c0_seq1	ep456.comp18663_c0_seq1:0-1315	4.39615	0.000329163	0.0359105	yes
ep456.comp24610_c0_seq1	ep456.comp24610_c0_seq1:0-1205	4.40761	0.00014565	0.018856	yes
ep123.comp39724_c0_seq1	ep123.comp39724_c0_seq1:0-948	4.43656	5.72686e-05	0.00926154	yes
ep123.comp45072_c0_seq4	ep123.comp45072_c0_seq4:0-2035	4.45129	3.21549e-05	0.0059557	yes
CL380Contig2	CL380Contig2:0-1460	4.46174	8.65673e-05	0.0127533	yes
ep456.comp60367_c0_seq2	ep456.comp60367_c0_seq2:0-1801	4.46584	2.19419e-05	0.00434625	yes
ep456.comp55980_c0_seq1	ep456.comp55980_c0_seq1:0-4275	4.47316	3.93016e-05	0.00696582	yes
ep456.comp114913_c0_seq1	ep456.comp114913_c0_seq1:0-638	4.47416	0.000255338	0.0288963	yes
CL9732Contig1	CL9732Contig1:0-1253	4.47807	5.36978e-05	0.00891263	yes
ep456.comp54295_c0_seq1	ep456.comp54295_c0_seq1:0-1211	4.48807	2.60192e-05	0.00504641	yes
ep456.comp57126_c0_seq1	ep456.comp57126_c0_seq1:0-2689	4.49644	2.76332e-05	0.00527072	yes
ep123.comp44446_c0_seq1	ep123.comp44446_c0_seq1:0-2247	4.49843	1.88332e-05	0.00384698	yes
ep456.comp30896_c0_seq1	ep456.comp30896_c0_seq1:0-498	4.49857	0.000237513	0.0274455	yes
ep123.comp38419_c0_seq1	ep123.comp38419_c0_seq1:0-866	4.50791	1.85482e-05	0.00382951	yes
ep123.comp19364_c0_seq1	ep123.comp19364_c0_seq1:0-969	4.53555	1.67388e-05	0.003519	yes
CL8702Contig1	CL8702Contig1:0-1341	4.55154	0.000119639	0.0159158	yes
ep123.comp41820_c0_seq1	ep123.comp41820_c0_seq1:0-892	4.55706	8.29156e-05	0.0122781	yes
ep456.comp56098_c0_seq1	ep456.comp56098_c0_seq1:0-1985	4.57139	0.000111434	0.015139	yes
ep456.comp47269_c0_seq1	ep456.comp47269_c0_seq1:0-807	4.57191	2.63955e-05	0.00509774	yes
ep123.comp24917_c0_seq1	ep123.comp24917_c0_seq1:0-1074	4.57302	1.83677e-05	0.00380587	yes
ep456.comp60633_c0_seq1	ep456.comp60633_c0_seq1:0-1716	4.60308	1.26915e-05	0.00286349	yes
ep123.comp44026_c0_seq1	ep123.comp44026_c0_seq1:0-1533	4.62913	8.97442e-05	0.0130544	yes
ep123.comp40554_c0_seq1	ep123.comp40554_c0_seq1:0-1485	4.65238	1.15775e-05	0.00267831	yes
ep123.comp55059_c0_seq1	ep123.comp55059_c0_seq1:0-1112	4.66685	9.57059e-06	0.00231636	yes
CL7178Contig1	CL7178Contig1:0-1216	4.66705	6.46231e-05	0.0101607	yes
ep123.comp48547_c0_seq2	ep123.comp48547_c0_seq2:0-961	4.67533	7.56703e-05	0.0113808	yes
CL10624Contig1	CL10624Contig1:0-456	4.67579	0.000180845	0.0223546	yes
ep123.comp43324_c0_seq1	ep123.comp43324_c0_seq1:0-1483	4.6779	1.06171e-05	0.00249624	yes
ep123.comp50531_c0_seq2	ep123.comp50531_c0_seq2:0-1900	4.67913	9.22529e-06	0.00228071	yes
ep456.comp55678_c0_seq1	ep456.comp55678_c0_seq1:0-1269	4.68566	9.64632e-06	0.00232493	yes
ep456.comp49858_c0_seq2	ep456.comp49858_c0_seq2:0-1153	4.69522	2.56274e-05	0.00500412	yes
ep123.comp39198_c0_seq1	ep123.comp39198_c0_seq1:0-1278	4.69547	9.8222e-06	0.00235745	yes
ep123.comp44869_c0_seq1	ep123.comp44869_c0_seq1:0-1283	4.69739	3.4579e-05	0.00632335	yes
ep456.comp391547_c0_seq1	ep456.comp391547_c0_seq1:0-454	4.69858	0.000266668	0.0301193	yes
CL10456Contig1	CL10456Contig1:0-1541	4.7205	1.59425e-05	0.00341388	yes
ep456.comp51846_c0_seq2	ep456.comp51846_c0_seq2:0-618	4.74431	1.08071e-05	0.00252032	yes
CL179Contig2	CL179Contig2:0-4501	4.77141	1.87494e-05	0.00384348	yes
ep456.comp49009_c0_seq1	ep456.comp49009_c0_seq1:0-1775	4.78831	0.000200067	0.0243896	yes
ep456.comp42309_c1_seq1	ep456.comp42309_c1_seq1:0-1389	4.79293	4.89644e-05	0.00822303	yes
ep123.comp42410_c0_seq1	ep123.comp42410_c0_seq1:0-1307	4.80654	3.79407e-05	0.00677526	yes
CL2424Contig1	CL2424Contig1:0-695	4.81611	1.56318e-05	0.00338512	yes
ep456.comp38256_c0_seq1	ep456.comp38256_c0_seq1:0-1098	4.81783	2.64609e-05	0.00509774	yes
CL2553Contig1	CL2553Contig1:0-923	4.84841	9.52008e-06	0.00231386	yes
ep456.comp58542_c0_seq2	ep456.comp58542_c0_seq2:0-3006	4.86138	4.96816e-06	0.00140285	yes
ep456.comp49438_c0_seq1	ep456.comp49438_c0_seq1:0-1747	4.86743	0.000155152	0.0197726	yes
ep123.comp36004_c0_seq1	ep123.comp36004_c0_seq1:0-896	4.87421	2.47355e-05	0.00486293	yes
ep456.comp197729_c0_seq1	ep456.comp197729_c0_seq1:0-577	4.87671	0.000148149	0.0190487	yes
ep123.comp39837_c2_seq1	ep123.comp39837_c2_seq1:0-468	4.88015	8.16275e-06	0.00208053	yes
ep456.comp552383_c0_seq1	ep456.comp552383_c0_seq1:0-339	4.89396	2.27934e-05	0.00449647	yes
ep123.comp32362_c0_seq1	ep123.comp32362_c0_seq1:0-1149	4.90963	3.76656e-06	0.00111838	yes
ep456.comp18933_c0_seq1	ep456.comp18933_c0_seq1:0-913	4.91007	2.54058e-05	0.00497773	yes
CL3697Contig1	CL3697Contig1:0-470	4.91522	3.01767e-05	0.00571799	yes
ep123.comp18172_c0_seq1	ep123.comp18172_c0_seq1:0-973	4.94061	0.000248998	0.0282344	yes
CL10659Contig1	CL10659Contig1:0-509	4.94601	7.49238e-06	0.00197412	yes
ep456.comp21241_c0_seq1	ep456.comp21241_c0_seq1:0-1422	4.94622	1.60051e-05	0.0034146	yes
ep123.comp47335_c0_seq2	ep123.comp47335_c0_seq2:0-554	4.94627	8.47076e-06	0.00214009	yes
ep123.comp42675_c0_seq1	ep123.comp42675_c0_seq1:0-1198	4.97856	0.000221891	0.0261918	yes
ep123.comp313497_c0_seq1	ep123.comp313497_c0_seq1:0-516	4.98069	0.000221615	0.0261918	yes
ep456.comp43458_c0_seq2	ep456.comp43458_c0_seq2:0-839	4.99672	0.000101492	0.0141899	yes
ep123.comp47018_c0_seq1	ep123.comp47018_c0_seq1:0-1443	5.01381	2.98689e-06	0.000925022	yes
ep123.comp47427_c0_seq2	ep123.comp47427_c0_seq2:0-1735	5.02585	1.59313e-05	0.00341388	yes
ep123.comp49465_c0_seq1	ep123.comp49465_c0_seq1:0-506	5.02911	6.39591e-06	0.00173785	yes
CL7382Contig1	CL7382Contig1:0-778	5.03219	3.41171e-06	0.00103434	yes
CL7313Contig1	CL7313Contig1:0-806	5.04094	4.27087e-06	0.00124805	yes
ep456.comp58003_c0_seq3	ep456.comp58003_c0_seq3:0-2511	5.0751	9.38104e-06	0.0023086	yes
ep456.comp41422_c0_seq1	ep456.comp41422_c0_seq1:0-611	5.08307	7.47513e-05	0.0113006	yes
ep456.comp51486_c2_seq2	ep456.comp51486_c2_seq2:0-653	5.09778	1.19394e-05	0.00274003	yes
CL8Contig3	CL8Contig3:0-3539	5.10873	1.55281e-06	0.000538835	yes
ep123.comp49273_c0_seq1	ep123.comp49273_c0_seq1:0-4259	5.11521	1.38717e-05	0.0030615	yes
ep456.comp52346_c0_seq1	ep456.comp52346_c0_seq1:0-2226	5.13337	2.28214e-06	0.000746452	yes
ep123.comp45783_c0_seq1	ep123.comp45783_c0_seq1:0-339	5.16032	0.000413019	0.0434145	yes
ep456.comp46372_c0_seq1	ep456.comp46372_c0_seq1:0-378	5.17102	0.000404928	0.0427199	yes
CL3824Contig1	CL3824Contig1:0-916	5.17244	2.06525e-05	0.00414512	yes
ep123.comp48233_c0_seq1	ep123.comp48233_c0_seq1:0-1577	5.18006	1.17227e-06	0.000422038	yes
ep456.comp22211_c0_seq1	ep456.comp22211_c0_seq1:0-1595	5.19197	8.06357e-06	0.00206438	yes
ep123.comp43952_c0_seq1	ep123.comp43952_c0_seq1:0-1692	5.19501	6.61012e-06	0.00178762	yes
ep456.comp79970_c0_seq1	ep456.comp79970_c0_seq1:0-948	5.20831	4.84211e-05	0.00820353	yes
CL992Contig1	CL992Contig1:0-732	5.21817	0.000104137	0.0144197	yes
ep456.comp38121_c0_seq1	ep456.comp38121_c0_seq1:0-731	5.23495	1.12623e-05	0.0026159	yes
ep123.comp41788_c0_seq1	ep123.comp41788_c0_seq1:0-1044	5.24947	1.23431e-06	0.000441614	yes
ep456.comp47181_c0_seq2	ep456.comp47181_c0_seq2:0-409	5.26209	3.972e-05	0.00699692	yes
ep123.comp42976_c0_seq1	ep123.comp42976_c0_seq1:0-1514	5.26738	7.88531e-07	0.000306219	yes
ep123.comp38807_c0_seq2	ep123.comp38807_c0_seq2:0-605	5.27695	1.33453e-06	0.000474524	yes
ep123.comp22813_c0_seq1	ep123.comp22813_c0_seq1:0-649	5.28501	3.01438e-06	0.000928543	yes
ep123.comp49689_c0_seq4	ep123.comp49689_c0_seq4:0-439	5.28564	0.000289509	0.0322565	yes
ep123.comp40936_c0_seq1	ep123.comp40936_c0_seq1:0-1194	5.28956	2.03366e-05	0.00410013	yes
CL8613Contig1	CL8613Contig1:0-1132	5.30339	8.70816e-06	0.00218233	yes
ep123.comp42797_c0_seq3	ep123.comp42797_c0_seq3:0-1141	5.30598	2.47886e-06	0.000790377	yes
CL3239Contig1	CL3239Contig1:0-2108	5.31373	2.1853e-06	0.00073186	yes
CL9309Contig1	CL9309Contig1:0-1164	5.3221	4.69642e-06	0.00134591	yes
ep456.comp57876_c0_seq3	ep456.comp57876_c0_seq3:0-1571	5.32353	2.09179e-06	0.000704641	yes
ep456.comp53705_c0_seq1	ep456.comp53705_c0_seq1:0-2807	5.3306	1.74614e-05	0.0036443	yes
ep456.comp48048_c0_seq1	ep456.comp48048_c0_seq1:0-1009	5.34786	6.90939e-07	0.000274484	yes
ep456.comp36241_c0_seq1	ep456.comp36241_c0_seq1:0-1210	5.35251	1.1297e-06	0.000411502	yes
CL262Contig1	CL262Contig1:0-1269	5.35274	2.2393e-06	0.000741324	yes
ep123.comp252797_c0_seq1	ep123.comp252797_c0_seq1:0-723	5.35317	0.000242946	0.0278384	yes
ep456.comp55779_c0_seq2	ep456.comp55779_c0_seq2:0-1383	5.36221	7.74255e-07	0.000303397	yes
ep456.comp57825_c1_seq3	ep456.comp57825_c1_seq3:0-951	5.36985	7.92089e-07	0.000306219	yes
ep456.comp37870_c0_seq1	ep456.comp37870_c0_seq1:0-748	5.37903	4.9716e-07	0.000216954	yes
CL3327Contig1	CL3327Contig1:0-2889	5.37945	5.3396e-07	0.000231261	yes
ep456.comp41491_c0_seq1	ep456.comp41491_c0_seq1:0-684	5.39624	5.71686e-05	0.00926154	yes
ep456.comp44820_c0_seq1	ep456.comp44820_c0_seq1:0-552	5.4148	5.42085e-05	0.00891263	yes
ep456.comp52644_c0_seq1	ep456.comp52644_c0_seq1:0-1146	5.41503	4.43659e-07	0.000198109	yes
ep456.comp54823_c0_seq3	ep456.comp54823_c0_seq3:0-1166	5.43794	1.3828e-06	0.00048867	yes
ep123.comp47584_c0_seq1	ep123.comp47584_c0_seq1:0-2161	5.44773	2.03572e-05	0.00410013	yes
ep456.comp59820_c0_seq1	ep456.comp59820_c0_seq1:0-1746	5.46196	3.38661e-07	0.000158601	yes
ep456.comp51521_c0_seq1	ep456.comp51521_c0_seq1:0-751	5.4925	3.1973e-07	0.000150962	yes
ep456.comp60126_c0_seq19	ep456.comp60126_c0_seq19:0-628	5.50441	0.000158739	0.0200957	yes
ep456.comp55310_c0_seq1	ep456.comp55310_c0_seq1:0-1674	5.52137	3.01371e-07	0.00014347	yes
ep456.comp298595_c0_seq1	ep456.comp298595_c0_seq1:0-336	5.52153	0.000147984	0.0190487	yes
ep456.comp51174_c0_seq1	ep456.comp51174_c0_seq1:0-1663	5.52971	2.45823e-06	0.000790377	yes
CL1Contig603	CL1Contig603:0-3865	5.53076	0.000147608	0.0190487	yes
CL9768Contig1	CL9768Contig1:0-806	5.547	1.06743e-06	0.000396693	yes
ep123.comp25253_c0_seq1	ep123.comp25253_c0_seq1:0-884	5.553	0.000137144	0.0178731	yes
ep456.comp60202_c0_seq4	ep456.comp60202_c0_seq4:0-732	5.57044	1.27757e-05	0.00286349	yes
ep456.comp44118_c0_seq1	ep456.comp44118_c0_seq1:0-1397	5.58162	3.06811e-05	0.0057945	yes
ep456.comp56834_c0_seq1	ep456.comp56834_c0_seq1:0-1433	5.59158	1.9567e-07	9.97452e-05	yes
CL970Contig1	CL970Contig1:0-1477	5.59208	1.19948e-05	0.00274182	yes
CL2966Contig1	CL2966Contig1:0-1701	5.59981	6.65351e-07	0.000266154	yes
ep456.comp20530_c0_seq1	ep456.comp20530_c0_seq1:0-1162	5.60612	0.000116629	0.0156602	yes
ep456.comp59207_c1_seq1	ep456.comp59207_c1_seq1:0-993	5.6098	1.10408e-06	0.000407683	yes
ep456.comp51472_c1_seq1	ep456.comp51472_c1_seq1:0-1025	5.61867	3.43377e-06	0.00103558	yes
ep123.comp49002_c0_seq1	ep123.comp49002_c0_seq1:0-1408	5.6263	1.02169e-05	0.0024219	yes
ep456.comp44663_c0_seq1	ep456.comp44663_c0_seq1:0-891	5.63845	8.16009e-07	0.000311288	yes
ep123.comp50266_c1_seq1	ep123.comp50266_c1_seq1:0-547	5.68561	9.0053e-05	0.0130663	yes
CL8520Contig1	CL8520Contig1:0-1304	5.69204	2.24428e-07	0.000110494	yes
ep456.comp58503_c0_seq1	ep456.comp58503_c0_seq1:0-989	5.69322	9.07541e-05	0.0131349	yes
ep456.comp60250_c0_seq1	ep456.comp60250_c0_seq1:0-2762	5.7117	3.85947e-06	0.00114009	yes
ep123.comp39499_c0_seq1	ep123.comp39499_c0_seq1:0-822	5.76458	1.6134e-05	0.0034294	yes
ep123.comp38031_c0_seq1	ep123.comp38031_c0_seq1:0-944	5.76663	6.10176e-06	0.00169325	yes
ep456.comp60153_c0_seq78	ep456.comp60153_c0_seq78:0-728	5.77036	1.82323e-06	0.000625142	yes
ep456.comp37592_c0_seq1	ep456.comp37592_c0_seq1:0-611	5.77214	3.82768e-07	0.000173611	yes
CL881Contig1	CL881Contig1:0-602	5.78912	6.6329e-05	0.0103543	yes
ep456.comp117410_c0_seq1	ep456.comp117410_c0_seq1:0-1349	5.83316	1.45759e-07	7.56413e-05	yes
ep123.comp45237_c0_seq1	ep123.comp45237_c0_seq1:0-1463	5.84009	2.29367e-06	0.000746452	yes
ep456.comp55586_c0_seq1	ep456.comp55586_c0_seq1:0-2103	5.84541	6.54867e-08	3.97077e-05	yes
ep456.comp56510_c0_seq1	ep456.comp56510_c0_seq1:0-1515	5.84784	3.73885e-07	0.000172295	yes
ep456.comp34027_c0_seq1	ep456.comp34027_c0_seq1:0-568	5.85899	5.47479e-05	0.00891502	yes
ep123.comp30661_c0_seq1	ep123.comp30661_c0_seq1:0-548	5.86095	6.62098e-08	3.9728e-05	yes
ep123.comp48971_c0_seq3	ep123.comp48971_c0_seq3:0-1190	5.86267	8.90231e-08	5.23265e-05	yes
ep456.comp54811_c0_seq1	ep456.comp54811_c0_seq1:0-1907	5.86456	1.36289e-07	7.26913e-05	yes
ep456.comp45942_c0_seq1	ep456.comp45942_c0_seq1:0-767	5.89825	9.904e-06	0.00236722	yes
CL4028Contig1	CL4028Contig1:0-1578	5.96041	7.98625e-06	0.00206024	yes
ep123.comp22898_c0_seq1	ep123.comp22898_c0_seq1:0-663	5.96246	7.84971e-06	0.002046	yes
CL6843Contig1	CL6843Contig1:0-2292	5.97856	3.71012e-05	0.00667857	yes
ep123.comp38389_c0_seq1	ep123.comp38389_c0_seq1:0-1041	5.98459	4.24922e-08	2.66052e-05	yes
ep123.comp45347_c0_seq1	ep123.comp45347_c0_seq1:0-1371	5.98735	4.63632e-07	0.000205435	yes
ep456.comp42473_c0_seq1	ep456.comp42473_c0_seq1:0-790	5.99996	6.89764e-06	0.00185666	yes
ep123.comp44926_c0_seq1	ep123.comp44926_c0_seq1:0-1686	6.01211	2.9057e-07	0.000139481	yes
ep456.comp58581_c0_seq19	ep456.comp58581_c0_seq19:0-1702	6.02862	1.03829e-06	0.00038837	yes
CL11168Contig1	CL11168Contig1:0-437	6.04851	9.44297e-07	0.000355519	yes
ep123.comp16358_c0_seq1	ep123.comp16358_c0_seq1:0-821	6.05108	5.60595e-06	0.00156757	yes
CL551Contig1	CL551Contig1:0-2065	6.06041	1.87392e-06	0.000638717	yes
ep456.comp44832_c0_seq1	ep456.comp44832_c0_seq1:0-795	6.0679	3.87073e-08	2.4774e-05	yes
ep123.comp13978_c0_seq1	ep123.comp13978_c0_seq1:0-308	6.07002	0.000497918	0.0498117	yes
ep456.comp50517_c0_seq1	ep456.comp50517_c0_seq1:0-1554	6.07418	1.77986e-06	0.000613924	yes
ep123.comp42393_c0_seq1	ep123.comp42393_c0_seq1:0-808	6.07745	1.61112e-07	8.28619e-05	yes
ep456.comp54169_c0_seq3	ep456.comp54169_c0_seq3:0-480	6.1154	4.03954e-07	0.000181789	yes
ep123.comp50347_c0_seq4	ep123.comp50347_c0_seq4:0-302	6.11797	0.000443851	0.0459841	yes
ep456.comp53693_c0_seq3	ep456.comp53693_c0_seq3:0-697	6.13566	0.000428008	0.0448264	yes
ep456.comp46747_c0_seq1	ep456.comp46747_c0_seq1:0-904	6.14918	2.22142e-07	0.000110311	yes
ep123.comp32631_c0_seq1	ep123.comp32631_c0_seq1:0-873	6.16928	1.66214e-08	1.1264e-05	yes
ep123.comp50295_c0_seq1	ep123.comp50295_c0_seq1:0-1243	6.20125	4.89506e-07	0.000215244	yes
ep123.comp44774_c0_seq4	ep123.comp44774_c0_seq4:0-1280	6.20359	1.81169e-05	0.00376746	yes
ep123.comp37990_c0_seq1	ep123.comp37990_c0_seq1:0-1536	6.21555	1.4457e-08	1.00333e-05	yes
ep123.comp35160_c0_seq1	ep123.comp35160_c0_seq1:0-387	6.21595	1.73797e-05	0.00364046	yes
ep123.comp50140_c0_seq14	ep123.comp50140_c0_seq14:0-323	6.22875	1.65051e-05	0.0034854	yes
CL7461Contig1	CL7461Contig1:0-569	6.24202	2.86416e-08	1.85376e-05	yes
ep123.comp37533_c0_seq1	ep123.comp37533_c0_seq1:0-1053	6.24384	1.56995e-05	0.00338704	yes
ep456.comp21036_c0_seq1	ep456.comp21036_c0_seq1:0-818	6.24537	1.42578e-07	7.46627e-05	yes
ep456.comp328221_c0_seq1	ep456.comp328221_c0_seq1:0-306	6.24627	0.000327845	0.0358346	yes
ep123.comp50567_c0_seq43	ep123.comp50567_c0_seq43:0-492	6.25256	1.5363e-05	0.0033521	yes
ep456.comp59858_c0_seq10	ep456.comp59858_c0_seq10:0-572	6.26151	2.53759e-06	0.000803148	yes
ep123.comp28549_c0_seq1	ep123.comp28549_c0_seq1:0-955	6.30154	4.39386e-08	2.7215e-05	yes
ep456.comp47604_c0_seq1	ep456.comp47604_c0_seq1:0-1067	6.31765	7.1661e-09	5.50385e-06	yes
ep123.comp25741_c0_seq1	ep123.comp25741_c0_seq1:0-902	6.32734	2.0016e-06	0.000678225	yes
ep456.comp49462_c0_seq1	ep456.comp49462_c0_seq1:0-1209	6.3444	5.66487e-09	4.53213e-06	yes
ep456.comp50517_c0_seq2	ep456.comp50517_c0_seq2:0-1480	6.41411	1.41435e-06	0.000493761	yes
ep456.comp51472_c0_seq1	ep456.comp51472_c0_seq1:0-543	6.41995	0.000221634	0.0261918	yes
ep123.comp39355_c0_seq1	ep123.comp39355_c0_seq1:0-355	6.44418	3.80231e-07	0.000173611	yes
ep456.comp58851_c0_seq5	ep456.comp58851_c0_seq5:0-1683	6.45004	0.000206323	0.0249682	yes
ep456.comp44937_c0_seq1	ep456.comp44937_c0_seq1:0-1044	6.4725	7.21161e-06	0.0019232	yes
ep456.comp57582_c0_seq1	ep456.comp57582_c0_seq1:0-1156	6.47464	1.11839e-06	0.000410337	yes
ep456.comp37947_c0_seq1	ep456.comp37947_c0_seq1:0-919	6.51459	0.000176038	0.0219964	yes
CL7281Contig1	CL7281Contig1:0-956	6.519	6.34681e-06	0.00173268	yes
ep456.comp45995_c0_seq1	ep456.comp45995_c0_seq1:0-974	6.52071	1.18811e-07	6.4565e-05	yes
ep123.comp37867_c0_seq1	ep123.comp37867_c0_seq1:0-601	6.53972	1.74767e-08	1.15714e-05	yes
CL63Contig2	CL63Contig2:0-1365	6.57415	7.57426e-07	0.000298836	yes
CL3Contig19	CL3Contig19:0-1091	6.59953	4.76818e-06	0.00135971	yes
ep456.comp58420_c0_seq1	ep456.comp58420_c0_seq1:0-1412	6.61785	3.27554e-09	2.77472e-06	yes
ep123.comp38807_c0_seq1	ep123.comp38807_c0_seq1:0-803	6.62583	0.000135222	0.0176625	yes
CL10250Contig1	CL10250Contig1:0-2413	6.65874	3.18485e-09	2.73816e-06	yes
ep123.comp34463_c0_seq1	ep123.comp34463_c0_seq1:0-934	6.68262	3.54519e-06	0.00106361	yes
ep123.comp68102_c0_seq1	ep123.comp68102_c0_seq1:0-691	6.72065	3.1106e-06	0.000953085	yes
ep123.comp49170_c0_seq1	ep123.comp49170_c0_seq1:0-1313	6.73345	1.10762e-09	1.06337e-06	yes
ep456.comp45207_c0_seq1	ep456.comp45207_c0_seq1:0-619	6.73598	2.93737e-06	0.000919571	yes
ep456.comp32809_c0_seq1	ep456.comp32809_c0_seq1:0-1249	6.74912	2.83336e-06	0.000891859	yes
ep123.comp36032_c0_seq1	ep123.comp36032_c0_seq1:0-1439	6.75708	9.86504e-05	0.0138938	yes
ep123.comp32200_c0_seq1	ep123.comp32200_c0_seq1:0-788	6.77107	7.59312e-10	7.81047e-07	yes
ep456.comp21195_c0_seq1	ep456.comp21195_c0_seq1:0-505	6.79564	7.56884e-10	7.81047e-07	yes
ep456.comp58104_c0_seq1	ep456.comp58104_c0_seq1:0-867	6.79945	1.01637e-08	7.5059e-06	yes
CL6910Contig1	CL6910Contig1:0-818	6.82514	5.83392e-10	6.3406e-07	yes
ep456.comp42603_c0_seq1	ep456.comp42603_c0_seq1:0-1234	6.83704	6.26574e-10	6.68381e-07	yes
CL4811Contig1	CL4811Contig1:0-809	6.88112	7.08406e-05	0.0108527	yes
ep123.comp37972_c1_seq1	ep123.comp37972_c1_seq1:0-319	6.88466	2.11124e-07	0.000106679	yes
ep456.comp25572_c0_seq1	ep456.comp25572_c0_seq1:0-1240	6.95182	5.94829e-05	0.00954428	yes
CL4918Contig1	CL4918Contig1:0-1191	6.97751	3.65617e-10	4.05012e-07	yes
ep456.comp52591_c0_seq1	ep456.comp52591_c0_seq1:0-477	6.9861	1.85613e-09	1.69712e-06	yes
ep456.comp53929_c0_seq1	ep456.comp53929_c0_seq1:0-2478	7.02416	2.24887e-10	2.6437e-07	yes
ep456.comp59283_c0_seq2	ep456.comp59283_c0_seq2:0-1946	7.05825	4.5425e-05	0.00771863	yes
ep456.comp59208_c0_seq1	ep456.comp59208_c0_seq1:0-1588	7.06656	4.42947e-05	0.00757123	yes
ep123.comp49087_c0_seq1	ep123.comp49087_c0_seq1:0-1197	7.06827	1.79916e-10	2.1591e-07	yes
ep123.comp32109_c0_seq1	ep123.comp32109_c0_seq1:0-428	7.08226	4.28857e-09	3.58021e-06	yes
ep456.comp54909_c0_seq1	ep456.comp54909_c0_seq1:0-844	7.09124	8.14806e-07	0.000311288	yes
ep123.comp45984_c0_seq1	ep123.comp45984_c0_seq1:0-928	7.1085	3.98492e-05	0.00699827	yes
ep456.comp59408_c0_seq2	ep456.comp59408_c0_seq2:0-1372	7.11705	9.44011e-10	9.30352e-07	yes
ep456.comp49130_c0_seq2	ep456.comp49130_c0_seq2:0-598	7.15505	3.5115e-05	0.00640105	yes
ep456.comp58911_c0_seq1	ep456.comp58911_c0_seq1:0-2881	7.17126	6.08569e-07	0.0002502	yes
ep456.comp46935_c0_seq1	ep456.comp46935_c0_seq1:0-751	7.17483	5.98089e-07	0.000248283	yes
ep456.comp46202_c0_seq1	ep456.comp46202_c0_seq1:0-688	7.19992	3.1417e-05	0.00588208	yes
ep456.comp41363_c0_seq1	ep456.comp41363_c0_seq1:0-606	7.24408	2.75456e-05	0.00527072	yes
ep456.comp57092_c0_seq13	ep456.comp57092_c0_seq13:0-771	7.26687	1.70225e-09	1.58152e-06	yes
ep456.comp58302_c0_seq3	ep456.comp58302_c0_seq3:0-790	7.36762	2.0102e-05	0.00407724	yes
ep456.comp21800_c0_seq1	ep456.comp21800_c0_seq1:0-415	7.38195	1.91813e-05	0.00390425	yes
ep456.comp58621_c0_seq2	ep456.comp58621_c0_seq2:0-625	7.4082	8.38602e-10	8.47473e-07	yes
ep456.comp40741_c0_seq1	ep456.comp40741_c0_seq1:0-2694	7.41057	2.46676e-07	0.000119406	yes
ep456.comp30906_c0_seq1	ep456.comp30906_c0_seq1:0-864	7.41784	4.71846e-09	3.88282e-06	yes
ep123.comp38029_c0_seq1	ep123.comp38029_c0_seq1:0-902	7.48282	2.94131e-11	4.03401e-08	yes
ep456.comp11696_c0_seq1	ep456.comp11696_c0_seq1:0-478	7.51165	1.35127e-05	0.00299373	yes
ep456.comp60298_c0_seq2	ep456.comp60298_c0_seq2:0-1860	7.54007	1.25141e-05	0.0028492	yes
ep456.comp38839_c0_seq1	ep456.comp38839_c0_seq1:0-720	7.55154	2.70688e-11	3.89497e-08	yes
ep123.comp31260_c0_seq1	ep123.comp31260_c0_seq1:0-445	7.56955	1.16259e-05	0.00267876	yes
CL10849Contig1	CL10849Contig1:0-1187	7.59432	1.07299e-05	0.00251251	yes
ep456.comp38829_c0_seq2	ep456.comp38829_c0_seq2:0-1156	7.60884	1.02934e-05	0.00243003	yes
ep123.comp35346_c0_seq1	ep123.comp35346_c0_seq1:0-1400	7.63859	9.49121e-06	0.00231386	yes
ep123.comp35740_c0_seq1	ep123.comp35740_c0_seq1:0-342	7.64003	9.41827e-06	0.0023086	yes
ep123.comp49455_c0_seq3	ep123.comp49455_c0_seq3:0-1454	7.64197	1.01091e-07	5.70895e-05	yes
CL900Contig2	CL900Contig2:0-2182	7.64279	1.00499e-07	5.70895e-05	yes
ep456.comp40952_c0_seq1	ep456.comp40952_c0_seq1:0-757	7.6607	1.03395e-11	1.65441e-08	yes
ep456.comp46977_c0_seq1	ep456.comp46977_c0_seq1:0-850	7.66493	7.1557e-09	5.50385e-06	yes
ep456.comp18368_c0_seq1	ep456.comp18368_c0_seq1:0-1248	7.66742	9.13754e-08	5.31667e-05	yes
ep456.comp567510_c0_seq1	ep456.comp567510_c0_seq1:0-447	7.68226	8.449e-06	0.00214009	yes
ep123.comp34342_c0_seq1	ep123.comp34342_c0_seq1:0-766	7.72938	7.15235e-08	4.24739e-05	yes
ep123.comp50500_c0_seq2	ep123.comp50500_c0_seq2:0-3566	7.73211	7.31939e-06	0.00194294	yes
ep456.comp44358_c0_seq1	ep456.comp44358_c0_seq1:0-852	7.79637	6.71641e-12	1.17238e-08	yes
ep456.comp49888_c0_seq1	ep456.comp49888_c0_seq1:0-1038	7.8764	2.73494e-09	2.38699e-06	yes
ep456.comp56717_c0_seq1	ep456.comp56717_c0_seq1:0-1637	7.88303	5.56732e-12	1.00217e-08	yes
CL2735Contig1	CL2735Contig1:0-1926	7.92389	4.28996e-06	0.00124805	yes
CL2390Contig1	CL2390Contig1:0-895	7.92482	1.32842e-10	1.66349e-07	yes
ep456.comp48702_c0_seq1	ep456.comp48702_c0_seq1:0-976	7.95581	2.00839e-12	4.62758e-09	yes
ep456.comp56178_c0_seq3	ep456.comp56178_c0_seq3:0-1371	7.96768	3.74736e-06	0.00111838	yes
CL5246Contig1	CL5246Contig1:0-773	7.98067	2.60788e-08	1.70706e-05	yes
ep123.comp24025_c0_seq1	ep123.comp24025_c0_seq1:0-789	8.06921	2.77232e-11	3.89497e-08	yes
ep123.comp26364_c0_seq1	ep123.comp26364_c0_seq1:0-431	8.10824	2.48352e-06	0.000790377	yes
ep456.comp55934_c0_seq1	ep456.comp55934_c0_seq1:0-1607	8.11655	3.16724e-12	6.51581e-09	yes
ep123.comp49386_c0_seq1	ep123.comp49386_c0_seq1:0-757	8.13007	1.46673e-10	1.79762e-07	yes
ep456.comp57063_c0_seq1	ep456.comp57063_c0_seq1:0-2573	8.17598	3.34555e-12	6.64529e-09	yes
ep123.comp48065_c0_seq1	ep123.comp48065_c0_seq1:0-1215	8.1947	1.49081e-12	3.73369e-09	yes
ep456.comp51236_c0_seq1	ep456.comp51236_c0_seq1:0-757	8.19471	7.84217e-12	1.32863e-08	yes
ep123.comp38936_c0_seq1	ep123.comp38936_c0_seq1:0-946	8.19779	1.07612e-08	7.84652e-06	yes
ep456.comp54756_c0_seq5	ep456.comp54756_c0_seq5:0-318	8.27412	4.8932e-12	9.09235e-09	yes
CL8638Contig1	CL8638Contig1:0-1061	8.31545	3.82183e-12	7.3383e-09	yes
ep123.comp46425_c0_seq1	ep123.comp46425_c0_seq1:0-1704	8.43425	2.71116e-13	7.80856e-10	yes
ep456.comp42499_c0_seq1	ep456.comp42499_c0_seq1:0-1033	8.44649	9.04533e-07	0.000342788	yes
ep456.comp49397_c0_seq1	ep456.comp49397_c0_seq1:0-901	8.56432	6.3085e-07	0.000254118	yes
CL2774Contig1	CL2774Contig1:0-797	8.57032	6.23872e-07	0.000253077	yes
ep123.comp32516_c0_seq1	ep123.comp32516_c0_seq1:0-644	8.57543	6.12436e-07	0.0002502	yes
ep456.comp59116_c0_seq6	ep456.comp59116_c0_seq6:0-1425	8.58266	5.99124e-07	0.000248283	yes
ep456.comp52331_c0_seq1	ep456.comp52331_c0_seq1:0-1064	8.61424	5.42011e-07	0.000232996	yes
ep123.comp49510_c0_seq1	ep123.comp49510_c0_seq1:0-744	8.64641	3.04601e-12	6.49849e-09	yes
CL10542Contig1	CL10542Contig1:0-671	8.68582	1.39265e-09	1.3151e-06	yes
ep123.comp38206_c0_seq1	ep123.comp38206_c0_seq1:0-1133	8.77313	9.52915e-10	9.30352e-07	yes
ep123.comp48941_c0_seq1	ep123.comp48941_c0_seq1:0-987	8.783	4.92939e-14	1.77467e-10	yes
ep456.comp49293_c0_seq1	ep456.comp49293_c0_seq1:0-633	8.88772	4.41869e-14	1.69686e-10	yes
ep456.comp21135_c0_seq1	ep456.comp21135_c0_seq1:0-352	8.89936	2.07971e-11	3.15257e-08	yes
ep456.comp43714_c0_seq1	ep456.comp43714_c0_seq1:0-404	8.94048	2.35967e-12	5.22784e-09	yes
ep456.comp31926_c0_seq1	ep456.comp31926_c0_seq1:0-601	8.97689	1.57652e-14	7.56767e-11	yes
CL3155Contig1	CL3155Contig1:0-1528	9.04888	1.39079e-07	7.34989e-05	yes
ep456.comp33121_c0_seq1	ep456.comp33121_c0_seq1:0-712	9.10052	2.31077e-10	2.66215e-07	yes
ep123.comp50500_c0_seq13	ep123.comp50500_c0_seq13:0-492	9.10449	1.16133e-07	6.37105e-05	yes
ep456.comp58481_c0_seq2	ep456.comp58481_c0_seq2:0-391	9.12291	1.09523e-07	6.12513e-05	yes
CL8252Contig1	CL8252Contig1:0-2850	9.22443	1.32376e-10	1.66349e-07	yes
ep123.comp38225_c0_seq1	ep123.comp38225_c0_seq1:0-962	9.22825	1.29548e-10	1.66349e-07	yes
ep456.comp59922_c0_seq3	ep456.comp59922_c0_seq3:0-1429	9.27397	4.16778e-13	1.09126e-09	yes
ep456.comp47989_c0_seq1	ep456.comp47989_c0_seq1:0-617	9.38138	6.58567e-11	8.82219e-08	yes
ep456.comp59849_c0_seq1	ep456.comp59849_c0_seq1:0-1175	9.487	1.31006e-14	6.86032e-11	yes
ep123.comp40164_c0_seq1	ep123.comp40164_c0_seq1:0-901	9.5484	9.23706e-14	3.12989e-10	yes
ep456.comp48232_c0_seq1	ep456.comp48232_c0_seq1:0-757	9.63041	2.1493e-11	3.17452e-08	yes
CL8457Contig1	CL8457Contig1:0-1986	9.70035	1.64829e-08	1.1264e-05	yes
ep123.comp34142_c0_seq1	ep123.comp34142_c0_seq1:0-522	9.70404	1.52749e-11	2.37805e-08	yes
ep456.comp30078_c0_seq1	ep456.comp30078_c0_seq1:0-1167	9.74391	1.42068e-08	9.97992e-06	yes
ep456.comp30720_c0_seq1	ep456.comp30720_c0_seq1:0-1200	9.79506	1.00597e-11	1.65441e-08	yes
ep456.comp58302_c0_seq1	ep456.comp58302_c0_seq1:0-814	9.84194	1.81855e-13	5.51335e-10	yes
ep456.comp51260_c0_seq1	ep456.comp51260_c0_seq1:0-1505	9.93244	6.66134e-16	4.79641e-12	yes
ep456.comp50729_c0_seq1	ep456.comp50729_c0_seq1:0-1588	10.0285	5.42935e-09	4.40489e-06	yes
ep456.comp27794_c0_seq1	ep456.comp27794_c0_seq1:0-654	10.1168	2.22045e-16	1.82721e-12	yes
CL10350Contig1	CL10350Contig1:0-420	10.3068	2.08361e-09	1.84649e-06	yes
CL8640Contig1	CL8640Contig1:0-1296	10.3297	1.91153e-09	1.72046e-06	yes
CL7855Contig1	CL7855Contig1:0-809	10.5354	2.22045e-16	1.82721e-12	yes
ep123.comp130449_c0_seq1	ep123.comp130449_c0_seq1:0-475	10.8237	3.37151e-10	3.80802e-07	yes
ep456.comp56594_c0_seq1	ep456.comp56594_c0_seq1:0-1398	11.014	3.57492e-14	1.4709e-10	yes
ep123.comp32151_c0_seq1	ep123.comp32151_c0_seq1:0-1056	11.037	0	0	yes
ep456.comp58943_c0_seq9	ep456.comp58943_c0_seq9:0-1130	11.3521	0	0	yes
ep123.comp39713_c0_seq1	ep123.comp39713_c0_seq1:0-891	12.2359	1.92246e-12	4.61415e-09	yes
ep456.comp58979_c0_seq1	ep456.comp58979_c0_seq1:0-2042	12.992	1.18128e-13	3.78028e-10	yes
ep456.comp35134_c0_seq1	ep456.comp35134_c0_seq1:0-617	13.3672	3.06422e-14	1.35775e-10	yes
ep123.comp39575_c0_seq1	ep123.comp39575_c0_seq1:0-634	13.8352	0	0	yes
ep456.comp55753_c0_seq1	ep456.comp55753_c0_seq1:0-1439	13.9102	4.21885e-15	2.7002e-11	yes
ep123.comp46214_c0_seq1	ep123.comp46214_c0_seq1:0-2722	15.4713	0	0	yes
