# Supplementary material for: Low-temperature-induced changes in the transcriptome reveal a major role of CgSVP genes in regulating flowering of Cymbidium goeringii
Source: BMC Genomics. 2019 Jan 17;20:53. doi: 10.1186/s12864-019-5425-7 (PMC6335714; doi:10.1186/s12864-019-5425-7)
Supplement: Supplementary file 3 — Table S3. Details of the pathway annotations for the DEGs by KEGG. (XLSX 18 kb) [file 12864_2019_5425_MOESM3_ESM.xlsx]

## Sheet: kegg
Table S3: Details of the pathway annotations for the DEGs by KEGG
Term	Database	Id	Sample number	Background number	P-Value	Corrected P-Value	Genes	Hyperlink
Metabolic pathways	KEGG PATHWAY	ko01100	22	4342	0.2943	0.491089	CL1564Contig1|CL4028Contig1|CL410Contig2|CL6843Contig1|CL8631Contig1|ep123.comp18172_c0_seq1|ep123.comp26364_c0_seq1|ep123.comp31277_c0_seq1|ep123.comp32516_c0_seq1|ep123.comp34463_c0_seq1|ep123.comp35315_c0_seq1|ep123.comp41411_c0_seq1|ep123.comp422298_c0_seq1|ep123.comp42360_c0_seq1|ep123.comp43869_c0_seq2|ep123.comp44589_c0_seq1|ep123.comp47611_c0_seq2|ep123.comp49177_c0_seq1|ep123.comp50567_c…	http://www.genome.jp/kegg-bin/show_pathway?ko01100
Biosynthesis of secondary metabolites	KEGG PATHWAY	ko01110	17	2562	0.07225	0.390453	CL1564Contig1|CL4028Contig1|CL410Contig2|CL6843Contig1|ep123.comp14926_c0_seq1|ep123.comp16193_c0_seq1|ep123.comp18172_c0_seq1|ep123.comp31277_c0_seq1|ep123.comp34463_c0_seq1|ep123.comp34897_c0_seq1|ep123.comp35315_c0_seq1|ep123.comp41411_c0_seq1|ep123.comp422298_c0_seq1|ep123.comp42360_c0_seq1|ep123.comp44589_c0_seq1|ep123.comp47611_c0_seq2|ep123.comp50567_c0_seq43|ep456.comp117410_c0_seq1|ep456…	http://www.genome.jp/kegg-bin/show_pathway?ko01110
Microbial metabolism in diverse environments	KEGG PATHWAY	ko01120	6	1895	0.8447	0.867949	CL4028Contig1|CL8631Contig1|ep123.comp18172_c0_seq1|ep123.comp26364_c0_seq1|ep123.comp41411_c0_seq1|ep456.comp117410_c0_seq1|ep456.comp50304_c0_seq1|	http://www.genome.jp/kegg-bin/show_pathway?ko01120
Glycolysis / Gluconeogenesis	KEGG PATHWAY	ko00010	4	125	0.001789	0.100184	CL6843Contig1|ep123.comp41411_c0_seq1|ep456.comp117410_c0_seq1|ep456.comp50304_c0_seq1|	http://www.genome.jp/kegg-bin/show_pathway?ko00010
Biosynthesis of amino acids	KEGG PATHWAY	ko01230	4	350	0.05491	0.390453	CL1564Contig1|CL8631Contig1|ep123.comp26364_c0_seq1|ep123.comp50567_c0_seq43|ep456.comp58979_c0_seq1|	http://www.genome.jp/kegg-bin/show_pathway?ko01230
Arginine and proline metabolism	KEGG PATHWAY	ko00330	3	226	0.06411	0.390453	ep123.comp26364_c0_seq1|ep123.comp34463_c0_seq1|ep456.comp49438_c0_seq1|ep456.comp54811_c0_seq1|	http://www.genome.jp/kegg-bin/show_pathway?ko00330
Glycerolipid metabolism	KEGG PATHWAY	ko00561	3	101	0.008183	0.229124	ep123.comp41411_c0_seq1|ep456.comp386301_c0_seq1|ep456.comp55586_c0_seq1|	http://www.genome.jp/kegg-bin/show_pathway?ko00561
Carbon metabolism	KEGG PATHWAY	ko01200	3	419	0.2367	0.491089	CL4028Contig1|CL8631Contig1|ep123.comp18172_c0_seq1|ep456.comp117410_c0_seq1|	http://www.genome.jp/kegg-bin/show_pathway?ko01200
Plant hormone signal transduction	KEGG PATHWAY	ko04075	3	58	0.001729	0.100184	CL9507Contig1|ep123.comp22813_c0_seq1|ep123.comp43523_c0_seq1|ep123.comp49170_c0_seq1|ep456.comp114913_c0_seq1|ep456.comp187429_c0_seq1|ep456.comp41363_c0_seq1|ep456.comp45207_c0_seq1|	http://www.genome.jp/kegg-bin/show_pathway?ko04075
Protein processing in endoplasmic reticulum	KEGG PATHWAY	ko04141	3	147	0.02216	0.305511	CL276Contig2|CL7169Contig1|CL9768Contig1|ep123.comp36229_c0_seq1|ep123.comp38271_c0_seq1|ep123.comp38494_c0_seq1|ep123.comp38941_c0_seq1|ep123.comp38941_c0_seq2|ep123.comp41075_c0_seq1|ep456.comp43779_c1_seq1|ep456.comp54221_c0_seq1|ep456.comp59664_c0_seq1|ep456.comp63219_c0_seq1|	http://www.genome.jp/kegg-bin/show_pathway?ko04141
Non-alcoholic fatty liver disease	KEGG PATHWAY	ko04932	3	127	0.01513	0.305511	ep123.comp38643_c0_seq1|ep456.comp41422_c0_seq1|ep456.comp42336_c0_seq1|ep456.comp57825_c1_seq3|	http://www.genome.jp/kegg-bin/show_pathway?ko04932
Huntington's disease	KEGG PATHWAY	ko05016	3	153	0.02455	0.305511	CL900Contig2|ep123.comp32516_c0_seq1|ep456.comp41422_c0_seq1|	http://www.genome.jp/kegg-bin/show_pathway?ko05016
Citrate cycle	KEGG PATHWAY	ko00020	2	77	0.03867	0.390453	CL4028Contig1|ep123.comp18172_c0_seq1|ep456.comp117410_c0_seq1|	http://www.genome.jp/kegg-bin/show_pathway?ko00020
Pentose and glucuronate interconversions	KEGG PATHWAY	ko00040	2	117	0.08069	0.410212	ep123.comp41411_c0_seq1|ep123.comp48485_c0_seq1|	http://www.genome.jp/kegg-bin/show_pathway?ko00040
Phenylalanine metabolism	KEGG PATHWAY	ko00360	2	150	0.122	0.488	ep123.comp31277_c0_seq1|ep123.comp35315_c0_seq1|ep123.comp422298_c0_seq1|ep123.comp44589_c0_seq1|ep456.comp44024_c0_seq1|	http://www.genome.jp/kegg-bin/show_pathway?ko00360
alpha-Linolenic acid metabolism	KEGG PATHWAY	ko00592	2	66	0.02919	0.326928	ep123.comp49177_c0_seq1|ep456.comp56834_c0_seq1|	http://www.genome.jp/kegg-bin/show_pathway?ko00592
Pyruvate metabolism	KEGG PATHWAY	ko00620	2	120	0.08424	0.410212	CL1564Contig1|ep456.comp117410_c0_seq1|	http://www.genome.jp/kegg-bin/show_pathway?ko00620
Diterpenoid biosynthesis	KEGG PATHWAY	ko00904	2	141	0.1102	0.488	ep123.comp34897_c0_seq1|ep456.comp24501_c0_seq1|	http://www.genome.jp/kegg-bin/show_pathway?ko00904
Phenylpropanoid biosynthesis	KEGG PATHWAY	ko00940	2	98	0.05941	0.390453	ep123.comp31277_c0_seq1|ep123.comp35315_c0_seq1|ep123.comp422298_c0_seq1|ep123.comp44589_c0_seq1|ep456.comp44024_c0_seq1|	http://www.genome.jp/kegg-bin/show_pathway?ko00940
FoxO signaling pathway	KEGG PATHWAY	ko04068	2	105	0.067	0.390453	ep123.comp126839_c0_seq1|ep456.comp463756_c0_seq1|ep456.comp57825_c1_seq3|	http://www.genome.jp/kegg-bin/show_pathway?ko04068
Cell cycle	KEGG PATHWAY	ko04110	2	108	0.07035	0.390453	CL9768Contig1|ep123.comp126839_c0_seq1|ep456.comp463756_c0_seq1|	http://www.genome.jp/kegg-bin/show_pathway?ko04110
AMPK signaling pathway	KEGG PATHWAY	ko04152	2	101	0.06263	0.390453	ep123.comp38643_c0_seq1|ep456.comp42336_c0_seq1|ep456.comp57825_c1_seq3|	http://www.genome.jp/kegg-bin/show_pathway?ko04152
Circadian rhythm	KEGG PATHWAY	ko04710	2	25	0.00456	0.17024	CL9768Contig1|ep456.comp57825_c1_seq3|	http://www.genome.jp/kegg-bin/show_pathway?ko04710
Regulation of actin cytoskeleton	KEGG PATHWAY	ko04810	2	158	0.1326	0.491089	ep123.comp38225_c0_seq1|ep456.comp38839_c0_seq1|	http://www.genome.jp/kegg-bin/show_pathway?ko04810
Insulin signaling pathway	KEGG PATHWAY	ko04910	2	90	0.05113	0.390453	ep456.comp57063_c0_seq1|ep456.comp57825_c1_seq3|	http://www.genome.jp/kegg-bin/show_pathway?ko04910
Adipocytokine signaling pathway	KEGG PATHWAY	ko04920	2	58	0.02298	0.305511	ep123.comp38643_c0_seq1|ep456.comp42336_c0_seq1|ep456.comp57825_c1_seq3|	http://www.genome.jp/kegg-bin/show_pathway?ko04920
Alcoholism	KEGG PATHWAY	ko05034	2	94	0.05522	0.390453	ep123.comp39713_c0_seq1|ep456.comp21135_c0_seq1|	http://www.genome.jp/kegg-bin/show_pathway?ko05034
Epstein-Barr virus infection	KEGG PATHWAY	ko05169	2	154	0.1272	0.491089	ep123.comp32516_c0_seq1|ep123.comp38494_c0_seq1|ep123.comp41075_c0_seq1|ep456.comp43779_c1_seq1|	http://www.genome.jp/kegg-bin/show_pathway?ko05169
Transcriptional misregulation in cancer	KEGG PATHWAY	ko05202	2	148	0.1193	0.488	CL900Contig2|ep123.comp39713_c0_seq1|	http://www.genome.jp/kegg-bin/show_pathway?ko05202
Systemic lupus erythematosus	KEGG PATHWAY	ko05322	2	49	0.01675	0.305511	ep123.comp39713_c0_seq1|ep456.comp21135_c0_seq1|	http://www.genome.jp/kegg-bin/show_pathway?ko05322
Fatty acid elongation	KEGG PATHWAY	ko00062	1	64	0.2257	0.491089	ep123.comp14926_c0_seq1|ep123.comp16193_c0_seq1|ep456.comp58640_c0_seq5|	http://www.genome.jp/kegg-bin/show_pathway?ko00062
Ubiquinone and other terpenoid-quinone biosynthesis	KEGG PATHWAY	ko00130	1	143	0.4346	0.525804	ep123.comp44589_c0_seq1|	http://www.genome.jp/kegg-bin/show_pathway?ko00130
Oxidative phosphorylation	KEGG PATHWAY	ko00190	1	233	0.6042	0.641675	ep456.comp41422_c0_seq1|	http://www.genome.jp/kegg-bin/show_pathway?ko00190
Purine metabolism	KEGG PATHWAY	ko00230	1	354	0.9999	0.9999	ep123.comp32516_c0_seq1|	http://www.genome.jp/kegg-bin/show_pathway?ko00230
Pyrimidine metabolism	KEGG PATHWAY	ko00240	1	234	0.6057	0.641675	ep123.comp32516_c0_seq1|	http://www.genome.jp/kegg-bin/show_pathway?ko00240
Alanine, aspartate and glutamate metabolism	KEGG PATHWAY	ko00250	1	94	0.3129	0.491089	ep123.comp26364_c0_seq1|	http://www.genome.jp/kegg-bin/show_pathway?ko00250
Cysteine and methionine metabolism	KEGG PATHWAY	ko00270	1	139	0.4255	0.523692	CL8631Contig1|	http://www.genome.jp/kegg-bin/show_pathway?ko00270
Valine, leucine and isoleucine biosynthesis	KEGG PATHWAY	ko00290	1	41	0.1512	0.491089	CL1564Contig1|	http://www.genome.jp/kegg-bin/show_pathway?ko00290
Lysine degradation	KEGG PATHWAY	ko00310	1	124	0.3903	0.511423	CL4028Contig1|ep123.comp18172_c0_seq1|	http://www.genome.jp/kegg-bin/show_pathway?ko00310
Tryptophan metabolism	KEGG PATHWAY	ko00380	1	146	0.4413	0.525804	CL4028Contig1|ep123.comp18172_c0_seq1|	http://www.genome.jp/kegg-bin/show_pathway?ko00380
Phenylalanine, tyrosine and tryptophan biosynthesis	KEGG PATHWAY	ko00400	1	108	0.3502	0.502851	ep123.comp50567_c0_seq43|ep456.comp58979_c0_seq1|	http://www.genome.jp/kegg-bin/show_pathway?ko00400
beta-Alanine metabolism	KEGG PATHWAY	ko00410	1	76	0.2619	0.491089	ep456.comp49438_c0_seq1|	http://www.genome.jp/kegg-bin/show_pathway?ko00410
Glutathione metabolism	KEGG PATHWAY	ko00480	1	79	0.2706	0.491089	CL1929Contig1|	http://www.genome.jp/kegg-bin/show_pathway?ko00480
Other glycan degradation	KEGG PATHWAY	ko00511	1	19	0.07321	0.390453	ep123.comp42360_c0_seq1|	http://www.genome.jp/kegg-bin/show_pathway?ko00511
Amino sugar and nucleotide sugar metabolism	KEGG PATHWAY	ko00520	1	247	0.6255	0.654729	ep123.comp42360_c0_seq1|	http://www.genome.jp/kegg-bin/show_pathway?ko00520
Glycosaminoglycan degradation	KEGG PATHWAY	ko00531	1	38	0.141	0.491089	ep123.comp42360_c0_seq1|	http://www.genome.jp/kegg-bin/show_pathway?ko00531
Inositol phosphate metabolism	KEGG PATHWAY	ko00562	1	100	0.3292	0.491605	ep123.comp43869_c0_seq2|ep456.comp25572_c0_seq1|	http://www.genome.jp/kegg-bin/show_pathway?ko00562
Glycerophospholipid metabolism	KEGG PATHWAY	ko00564	1	159	0.4694	0.533414	ep456.comp386301_c0_seq1|	http://www.genome.jp/kegg-bin/show_pathway?ko00564
Linoleic acid metabolism	KEGG PATHWAY	ko00591	1	54	0.1942	0.491089	ep123.comp49177_c0_seq1|	http://www.genome.jp/kegg-bin/show_pathway?ko00591
Glycosphingolipid biosynthesis - globo series	KEGG PATHWAY	ko00603	1	32	0.1201	0.488	ep123.comp42360_c0_seq1|	http://www.genome.jp/kegg-bin/show_pathway?ko00603
Glycosphingolipid biosynthesis - ganglio series	KEGG PATHWAY	ko00604	1	46	0.168	0.491089	ep123.comp42360_c0_seq1|	http://www.genome.jp/kegg-bin/show_pathway?ko00604
Glyoxylate and dicarboxylate metabolism	KEGG PATHWAY	ko00630	1	132	0.4093	0.520927	ep123.comp26364_c0_seq1|	http://www.genome.jp/kegg-bin/show_pathway?ko00630
Monoterpenoid biosynthesis	KEGG PATHWAY	ko00902	1	72	0.25	0.491089	ep456.comp620674_c0_seq1|	http://www.genome.jp/kegg-bin/show_pathway?ko00902
Brassinosteroid biosynthesis	KEGG PATHWAY	ko00905	1	40	0.1478	0.491089	ep456.comp50729_c0_seq1|	http://www.genome.jp/kegg-bin/show_pathway?ko00905
Zeatin biosynthesis	KEGG PATHWAY	ko00908	1	48	0.1746	0.491089	ep456.comp49614_c0_seq1|	http://www.genome.jp/kegg-bin/show_pathway?ko00908
Nitrogen metabolism	KEGG PATHWAY	ko00910	1	76	0.2619	0.491089	ep123.comp26364_c0_seq1|	http://www.genome.jp/kegg-bin/show_pathway?ko00910
Sulfur metabolism	KEGG PATHWAY	ko00920	1	121	0.3829	0.511423	CL8631Contig1|	http://www.genome.jp/kegg-bin/show_pathway?ko00920
Caprolactam degradation	KEGG PATHWAY	ko00930	1	38	0.141	0.491089	ep123.comp41411_c0_seq1|	http://www.genome.jp/kegg-bin/show_pathway?ko00930
Flavonoid biosynthesis	KEGG PATHWAY	ko00941	1	88	0.2963	0.491089	CL410Contig2|ep123.comp47611_c0_seq2|	http://www.genome.jp/kegg-bin/show_pathway?ko00941
Tropane, piperidine and pyridine alkaloid biosynthesis	KEGG PATHWAY	ko00960	1	95	0.3157	0.491089	ep456.comp46747_c0_seq1|	http://www.genome.jp/kegg-bin/show_pathway?ko00960
Metabolism of xenobiotics by cytochrome P450	KEGG PATHWAY	ko00980	1	154	0.4588	0.529748	CL1929Contig1|	http://www.genome.jp/kegg-bin/show_pathway?ko00980
Drug metabolism - cytochrome P450	KEGG PATHWAY	ko00982	1	124	0.3903	0.511423	CL1929Contig1|	http://www.genome.jp/kegg-bin/show_pathway?ko00982
Biosynthesis of unsaturated fatty acids	KEGG PATHWAY	ko01040	1	85	0.2879	0.491089	ep123.comp44926_c0_seq1|	http://www.genome.jp/kegg-bin/show_pathway?ko01040
2-Oxocarboxylic acid metabolism	KEGG PATHWAY	ko01210	1	205	0.5578	0.612486	CL1564Contig1|	http://www.genome.jp/kegg-bin/show_pathway?ko01210
Fatty acid metabolism	KEGG PATHWAY	ko01212	1	177	0.506	0.56672	ep123.comp44926_c0_seq1|	http://www.genome.jp/kegg-bin/show_pathway?ko01212
Degradation of aromatic compounds	KEGG PATHWAY	ko01220	1	451	0.9999	0.9999	ep123.comp41411_c0_seq1|	http://www.genome.jp/kegg-bin/show_pathway?ko01220
ABC transporters	KEGG PATHWAY	ko02010	1	562	0.7271	0.75403	ep456.comp55980_c0_seq1|	http://www.genome.jp/kegg-bin/show_pathway?ko02010
Two-component system	KEGG PATHWAY	ko02020	1	459	0.9999	0.9999	ep123.comp26364_c0_seq1|	http://www.genome.jp/kegg-bin/show_pathway?ko02020
Ribosome	KEGG PATHWAY	ko03010	1	144	0.4368	0.525804	ep123.comp42393_c0_seq1|	http://www.genome.jp/kegg-bin/show_pathway?ko03010
RNA degradation	KEGG PATHWAY	ko03018	1	79	0.2706	0.491089	ep123.comp45237_c0_seq1|	http://www.genome.jp/kegg-bin/show_pathway?ko03018
RNA polymerase	KEGG PATHWAY	ko03020	1	52	0.1877	0.491089	ep123.comp32516_c0_seq1|	http://www.genome.jp/kegg-bin/show_pathway?ko03020
Spliceosome	KEGG PATHWAY	ko03040	1	121	0.3829	0.511423	ep123.comp38494_c0_seq1|ep123.comp41075_c0_seq1|ep456.comp43779_c1_seq1|	http://www.genome.jp/kegg-bin/show_pathway?ko03040
PPAR signaling pathway	KEGG PATHWAY	ko03320	1	62	0.2195	0.491089	ep123.comp32473_c0_seq1|	http://www.genome.jp/kegg-bin/show_pathway?ko03320
MAPK signaling pathway	KEGG PATHWAY	ko04010	1	197	0.5436	0.602804	ep123.comp38494_c0_seq1|ep123.comp41075_c0_seq1|ep456.comp43779_c1_seq1|	http://www.genome.jp/kegg-bin/show_pathway?ko04010
Rap1 signaling pathway	KEGG PATHWAY	ko04015	1	160	0.4715	0.533414	ep456.comp38839_c0_seq1|	http://www.genome.jp/kegg-bin/show_pathway?ko04015
HIF-1 signaling pathway	KEGG PATHWAY	ko04066	1	84	0.285	0.491089	ep456.comp117410_c0_seq1|	http://www.genome.jp/kegg-bin/show_pathway?ko04066
Phosphatidylinositol signaling system	KEGG PATHWAY	ko04070	1	68	0.2379	0.491089	ep123.comp43869_c0_seq2|ep456.comp25572_c0_seq1|	http://www.genome.jp/kegg-bin/show_pathway?ko04070
Cell cycle - yeast	KEGG PATHWAY	ko04111	1	125	0.3927	0.511423	CL9768Contig1|	http://www.genome.jp/kegg-bin/show_pathway?ko04111
Oocyte meiosis	KEGG PATHWAY	ko04114	1	81	0.2764	0.491089	CL9768Contig1|	http://www.genome.jp/kegg-bin/show_pathway?ko04114
p53 signaling pathway	KEGG PATHWAY	ko04115	1	60	0.2132	0.491089	ep123.comp126839_c0_seq1|ep456.comp463756_c0_seq1|	http://www.genome.jp/kegg-bin/show_pathway?ko04115
Ubiquitin mediated proteolysis	KEGG PATHWAY	ko04120	1	125	0.3927	0.511423	CL9768Contig1|	http://www.genome.jp/kegg-bin/show_pathway?ko04120
Lysosome	KEGG PATHWAY	ko04142	1	104	0.3398	0.500758	ep123.comp42360_c0_seq1|	http://www.genome.jp/kegg-bin/show_pathway?ko04142
Endocytosis	KEGG PATHWAY	ko04144	1	154	0.4588	0.529748	ep123.comp38494_c0_seq1|ep123.comp41075_c0_seq1|ep456.comp43779_c1_seq1|	http://www.genome.jp/kegg-bin/show_pathway?ko04144
Cardiac muscle contraction	KEGG PATHWAY	ko04260	1	65	0.2288	0.491089	ep456.comp41422_c0_seq1|	http://www.genome.jp/kegg-bin/show_pathway?ko04260
Wnt signaling pathway	KEGG PATHWAY	ko04310	1	100	0.3292	0.491605	CL9768Contig1|	http://www.genome.jp/kegg-bin/show_pathway?ko04310
TGF-beta signaling pathway	KEGG PATHWAY	ko04350	1	62	0.2195	0.491089	CL9768Contig1|	http://www.genome.jp/kegg-bin/show_pathway?ko04350
Axon guidance	KEGG PATHWAY	ko04360	1	87	0.2935	0.491089	ep123.comp38225_c0_seq1|	http://www.genome.jp/kegg-bin/show_pathway?ko04360
Antigen processing and presentation	KEGG PATHWAY	ko04612	1	42	0.1546	0.491089	ep123.comp38494_c0_seq1|ep123.comp41075_c0_seq1|ep456.comp43779_c1_seq1|	http://www.genome.jp/kegg-bin/show_pathway?ko04612
Plant-pathogen interaction	KEGG PATHWAY	ko04626	1	84	0.285	0.491089	CL7848Contig1|ep123.comp49465_c0_seq1|ep123.comp55059_c0_seq1|	http://www.genome.jp/kegg-bin/show_pathway?ko04626
Fc gamma R-mediated phagocytosis	KEGG PATHWAY	ko04666	1	65	0.2288	0.491089	ep123.comp38225_c0_seq1|	http://www.genome.jp/kegg-bin/show_pathway?ko04666
Circadian rhythm - plant	KEGG PATHWAY	ko04712	1	28	0.106	0.488	CL410Contig2|ep123.comp47611_c0_seq2|	http://www.genome.jp/kegg-bin/show_pathway?ko04712
Glutamatergic synapse	KEGG PATHWAY	ko04724	1	92	0.3075	0.491089	ep123.comp26364_c0_seq1|	http://www.genome.jp/kegg-bin/show_pathway?ko04724
GABAergic synapse	KEGG PATHWAY	ko04727	1	73	0.253	0.491089	ep123.comp26364_c0_seq1|	http://www.genome.jp/kegg-bin/show_pathway?ko04727
Progesterone-mediated oocyte maturation	KEGG PATHWAY	ko04914	1	64	0.2257	0.491089	ep123.comp126839_c0_seq1|ep456.comp463756_c0_seq1|	http://www.genome.jp/kegg-bin/show_pathway?ko04914
Estrogen signaling pathway	KEGG PATHWAY	ko04915	1	75	0.2589	0.491089	ep123.comp38494_c0_seq1|ep123.comp41075_c0_seq1|ep456.comp43779_c1_seq1|	http://www.genome.jp/kegg-bin/show_pathway?ko04915
Thyroid hormone signaling pathway	KEGG PATHWAY	ko04919	1	92	0.3075	0.491089	CL900Contig2|	http://www.genome.jp/kegg-bin/show_pathway?ko04919
Oxytocin signaling pathway	KEGG PATHWAY	ko04921	1	123	0.3878	0.511423	ep456.comp57825_c1_seq3|	http://www.genome.jp/kegg-bin/show_pathway?ko04921
Bile secretion	KEGG PATHWAY	ko04976	1	235	0.6073	0.641675	ep456.comp55980_c0_seq1|	http://www.genome.jp/kegg-bin/show_pathway?ko04976
Alzheimer's disease	KEGG PATHWAY	ko05010	1	149	0.4479	0.528051	ep456.comp41422_c0_seq1|	http://www.genome.jp/kegg-bin/show_pathway?ko05010
Parkinson's disease	KEGG PATHWAY	ko05012	1	137	0.421	0.523692	ep456.comp41422_c0_seq1|	http://www.genome.jp/kegg-bin/show_pathway?ko05012
Shigellosis	KEGG PATHWAY	ko05131	1	65	0.2288	0.491089	ep456.comp38839_c0_seq1|	http://www.genome.jp/kegg-bin/show_pathway?ko05131
Salmonella infection	KEGG PATHWAY	ko05132	1	87	0.2935	0.491089	ep456.comp38839_c0_seq1|	http://www.genome.jp/kegg-bin/show_pathway?ko05132
Pertussis	KEGG PATHWAY	ko05133	1	90	0.3019	0.491089	ep123.comp38225_c0_seq1|	http://www.genome.jp/kegg-bin/show_pathway?ko05133
Legionellosis	KEGG PATHWAY	ko05134	1	71	0.247	0.491089	ep123.comp38494_c0_seq1|ep123.comp41075_c0_seq1|ep456.comp43779_c1_seq1|	http://www.genome.jp/kegg-bin/show_pathway?ko05134
Toxoplasmosis	KEGG PATHWAY	ko05145	1	98	0.3238	0.491605	ep123.comp38494_c0_seq1|ep123.comp41075_c0_seq1|ep456.comp43779_c1_seq1|	http://www.genome.jp/kegg-bin/show_pathway?ko05145
Measles	KEGG PATHWAY	ko05162	1	108	0.3502	0.502851	ep123.comp38494_c0_seq1|ep123.comp41075_c0_seq1|ep456.comp43779_c1_seq1|	http://www.genome.jp/kegg-bin/show_pathway?ko05162
Influenza A	KEGG PATHWAY	ko05164	1	117	0.373	0.511423	ep123.comp38494_c0_seq1|ep123.comp41075_c0_seq1|ep456.comp43779_c1_seq1|	http://www.genome.jp/kegg-bin/show_pathway?ko05164
Herpes simplex infection	KEGG PATHWAY	ko05168	1	127	0.3975	0.511724	CL9768Contig1|	http://www.genome.jp/kegg-bin/show_pathway?ko05168
Chemical carcinogenesis	KEGG PATHWAY	ko05204	1	135	0.4163	0.523692	CL1929Contig1|	http://www.genome.jp/kegg-bin/show_pathway?ko05204
MicroRNAs in cancer	KEGG PATHWAY	ko05206	1	227	0.5947	0.641675	ep456.comp55980_c0_seq1|	http://www.genome.jp/kegg-bin/show_pathway?ko05206
Central carbon metabolism in cancer	KEGG PATHWAY	ko05230	1	84	0.285	0.491089	ep456.comp117410_c0_seq1|	http://www.genome.jp/kegg-bin/show_pathway?ko05230
Hypertrophic cardiomyopathy	KEGG PATHWAY	ko05410	1	79	0.2706	0.491089	ep456.comp57825_c1_seq3|	http://www.genome.jp/kegg-bin/show_pathway?ko05410
total			192
