# Supplementary material for: Low-temperature-induced changes in the transcriptome reveal a major role of CgSVP genes in regulating flowering of Cymbidium goeringii
Source: BMC Genomics. 2019 Jan 17;20:53. doi: 10.1186/s12864-019-5425-7 (PMC6335714; doi:10.1186/s12864-019-5425-7)
Supplement: Supplementary file 4 — Table S4. Function annotations of the DEGs after cold treatment. (XLSX 39 kb) [file 12864_2019_5425_MOESM4_ESM.xlsx]

## Sheet: differential_yes.gene
Table S4: Function annotations of the DEGs after cold treatment.
locus	ck	cold	log2(fold_change)	p_value	q_value	significant	Description
ep456.comp40578_c0_seq1:0-778	87.7391	4.32307	-4.34309	3.92488e-05	0.00696582	yes	21 kDa protein precursor, putative [Ricinus communis]
ep456.comp43779_c1_seq1:0-907	416.559	20.6135	-4.33686	3.7584e-05	0.00674439	yes	70 kDa heat shock protein [Capparis spinosa]
CL551Contig1:0-2065	0.0892369	5.9554	6.06041	1.87392e-06	0.000638717	yes	AGL66 protein [Eschscholzia californica]
ep123.comp41411_c0_seq1:0-1307	9.08282	128.105	3.81804	0.000243574	0.0278384	yes	aldo-keto reductase family 1, member B1 [Zea mays]
ep123.comp47018_c0_seq1:0-1443	1.97383	63.7702	5.01381	2.98689e-06	0.000925022	yes	aldo-keto reductase, putative [Ricinus communis]
ep456.comp56178_c0_seq3:0-1371	0.0563223	14.0991	7.96768	3.74736e-06	0.00111838	yes	aldo-keto reductase, putative [Ricinus communis]
ep456.comp53080_c0_seq1:0-1325	1.44268	20.8319	3.85197	0.00029176	0.0323649	yes	alternative oxidase 1
ep456.comp58979_c0_seq1:0-2042	0.0272027	221.606	12.992	1.18128e-13	3.78028e-10	yes	anthranilate synthase alpha subunit [Ruta graveolens]
ep123.comp42797_c0_seq3:0-1141	1.04585	41.3741	5.30598	2.47886e-06	0.000790377	yes	AP2-7 [Erycina pusilla]
ep123.comp36586_c0_seq2:0-1566	10.2183	136.628	3.74102	0.000315874	0.0347903	yes	AP3 [Cymbidium goeringii]
ep456.comp49009_c0_seq1:0-1775	0.239488	6.61772	4.78831	0.000200067	0.0243896	yes	AP3 [Cymbidium goeringii]
ep123.comp35160_c0_seq1:0-387	0.694064	51.5926	6.21595	1.73797e-05	0.00364046	yes	ATNHX3 [Arabidopsis lyrata subsp. lyrata]
ep456.comp55779_c0_seq2:0-1383	0.867316	35.6749	5.36221	7.74255e-07	0.000303397	yes	ATP binding protein, putative [Ricinus communis]
ep123.comp22813_c0_seq1:0-649	0.775692	30.2438	5.28501	3.01438e-06	0.000928543	yes	auxin-responsive family protein [Arabidopsis lyrata subsp. lyrata]
ep456.comp57818_c0_seq1:0-1795	2.25426	32.2667	3.83932	0.000243259	0.0278384	yes	BP8 [Betula pendula]
ep123.comp39499_c0_seq1:0-822	0.293183	15.9386	5.76458	1.6134e-05	0.0034294	yes	bromodomain-containing protein, putative [Ricinus communis]
ep123.comp41840_c0_seq1:0-1084	32.8757	485.144	3.88332	0.000235094	0.0273251	yes	calmodulin 4 [Lilium longiflorum]
ep456.comp58768_c1_seq1:0-2430	0.689039	10.4606	3.92423	0.000235762	0.0273251	yes	catalytic, putative [Ricinus communis]
ep456.comp328221_c0_seq1:0-306	0.21308	16.1755	6.24627	0.000327845	0.0358346	yes	CBF-like transcription factor [Trachycarpus fortunei]
ep456.comp58943_c0_seq9:0-1130	0.264154	690.516	11.3521	0	0	yes	CCAAT-box binding factor HAP5 homolog [Daucus carota]（ABA related）
ep123.comp48547_c0_seq2:0-961	0.304647	7.78415	4.67533	7.56703e-05	0.0113808	yes	Cell wall-associated hydrolase [Medicago truncatula]
ep123.comp49087_c0_seq1:0-1197	1.59785	214.435	7.06827	1.79916e-10	2.1591e-07	yes	Chain A, Resolution Of The Structure Of The Allergenic And Antifungal Banana Fruit Thaumatin-like Protein At 1.7a
CL410Contig2:0-1752	3.14772	0.0871023	-5.17545	0.000113507	0.0153499	yes	chalcone synthase [Oncidium hybrid cultivar]
ep123.comp47611_c0_seq2:0-402	11.721	0.165431	-6.14671	0.000373514	0.0399917	yes	chalcone synthase [Oncidium hybrid cultivar]
ep123.comp36229_c0_seq1:0-545	508.027	7.11382	-6.15814	1.31432e-08	9.34673e-06	yes	chaperone [Agave tequilana]
ep123.comp38271_c0_seq1:0-894	204.735	8.89377	-4.52482	1.56262e-05	0.00338512	yes	chaperone [Agave tequilana]
ep456.comp54221_c0_seq1:0-930	150.408	11.8107	-3.67072	0.000388893	0.041331	yes	chaperone [Agave tequilana]
ep123.comp44926_c0_seq1:0-1686	0.403915	26.0684	6.01211	2.9057e-07	0.000139481	yes	chloroplast omega-3 fatty acid desaturase [Jatropha curcas]
CL5833Contig1:0-1014	65.6204	3.80152	-4.1095	8.73414e-05	0.0128345	yes	chloroplast small heat shock protein [Agave americana]
ep123.comp38941_c0_seq1:0-893	270.514	3.8102	-6.14969	1.20901e-08	8.70533e-06	yes	class-1 LMW heat shock protein [Ananas comosus]
ep123.comp38941_c0_seq2:0-515	140.676	3.14825	-5.48168	3.5851e-07	0.000166543	yes	class-1 LMW heat shock protein [Ananas comosus]
ep456.comp63219_c0_seq1:0-761	1841.35	89.7919	-4.35804	0.000130583	0.0171364	yes	class-1 LMW heat shock protein [Ananas comosus]
CL8539Contig1:0-1944	9.88693	0.495902	-4.31739	9.42981e-05	0.0134802	yes	conserved hypothetical protein [Ricinus communis]
ep123.comp28549_c0_seq1:0-955	0.676205	53.3371	6.30154	4.39386e-08	2.7215e-05	yes	conserved hypothetical protein [Ricinus communis]
ep123.comp32200_c0_seq1:0-788	4.93767	539.285	6.77107	7.59312e-10	7.81047e-07	yes	conserved hypothetical protein [Ricinus communis]
ep123.comp47296_c0_seq2:0-965	15.2507	232.579	3.93078	0.00016079	0.0202669	yes	conserved hypothetical protein [Ricinus communis]
ep456.comp196606_c0_seq1:0-817	13.3352	0.860578	-3.95379	0.000500416	0.0498117	yes	conserved hypothetical protein [Ricinus communis]
ep456.comp29742_c0_seq1:0-1595	20.9806	1.07666	-4.28443	6.47359e-05	0.0101607	yes	conserved hypothetical protein [Ricinus communis]
ep456.comp33451_c0_seq1:0-751	137.55	9.71303	-3.82389	0.000234332	0.0273243	yes	conserved hypothetical protein [Ricinus communis]
ep456.comp43714_c0_seq1:0-404	0.719848	353.665	8.94048	2.35967e-12	5.22784e-09	yes	conserved hypothetical protein [Ricinus communis]
ep456.comp51246_c0_seq1:0-1843	4.09903	71.4805	4.1242	8.94652e-05	0.0130544	yes	conserved hypothetical protein [Ricinus communis]
ep456.comp58003_c0_seq3:0-2511	0.319588	10.7733	5.0751	9.38104e-06	0.0023086	yes	conserved hypothetical protein [Ricinus communis]
ep456.comp60264_c0_seq1:0-1234	1.14946	19.6075	4.09237	0.000117702	0.0157674	yes	conserved hypothetical protein [Ricinus communis]
ep456.comp28555_c1_seq1:0-398	559.196	7.49707	-6.22088	9.33178e-09	6.98102e-06	yes	CYP86C1 [Arabidopsis lyrata subsp. lyrata]
ep456.comp32436_c0_seq1:0-592	13.9416	0.189946	-6.19767	1.65185e-05	0.0034854	yes	DNA binding protein, putative [Ricinus communis]
ep456.comp36937_c1_seq1:0-328	88.3718	1.69179	-5.70697	7.12252e-06	0.00190827	yes	DNA topoisomerase II [Nicotiana tabacum]
ep123.comp26291_c0_seq1:0-540	59.7546	0.663228	-6.4934	4.02998e-08	2.55098e-05	yes	endo-1,4-beta-glucanase [Allium sativum f. pekinense]
ep456.comp51486_c0_seq2:0-941	2.034	34.3661	4.07859	0.000221171	0.0261918	yes	ETO1-like protein 1 [Triticum urartu]
ep456.comp53120_c0_seq1:0-1247	540.873	9.36016	-5.85261	1.0078e-07	5.70895e-05	yes	expansin [Oncidium hybrid cultivar]
ep123.comp23112_c0_seq1:0-925	94.0983	7.77956	-3.59641	0.000496917	0.0498117	yes	expansin 5 [Ziziphus jujuba]
ep123.comp180117_c0_seq1:0-883	46.7407	2.31101	-4.33809	5.42405e-05	0.00891263	yes	Fasciclin-like arabinogalactan protein [Medicago truncatula]
CL9309Contig1:0-1164	0.547027	21.8837	5.3221	4.69642e-06	0.00134591	yes	galactinol synthase 1 [Populus trichocarpa x Populus deltoides]
ep123.comp33356_c0_seq1:0-566	451.694	36.3266	-3.63625	0.000468651	0.04778	yes	germin-like protein [Arabidopsis thaliana]
ep456.comp51799_c0_seq1:0-1193	7.7688	0.203012	-5.25805	2.19564e-05	0.00434625	yes	gibberellin 20-oxidase, putative [Ricinus communis]
ep456.comp24501_c0_seq1:0-1322	5.6232	0.183353	-4.9387	4.86542e-05	0.00821885	yes	gibberellin 2-beta-dioxygenase [Elaeis guineensis]
ep123.comp34897_c0_seq1:0-1194	2.52887	0.0312992	-6.33622	0.00023906	0.0275411	yes	gibberellin 3-oxidase [Allium fistulosum]
ep123.comp26364_c0_seq1:0-431	0.226516	62.5062	8.10824	2.48352e-06	0.000790377	yes	glutamine synthase [Gossypium hirsutum]
ep123.comp759512_c0_seq1:0-310	716.823	1.17677	-9.25063	3.14193e-13	8.61832e-10	yes	GSDL-motif lipase [Agave americana]
ep456.comp42336_c0_seq1:0-1264	3.85459	0.112368	-5.10027	0.000145668	0.018856	yes	Haemolysin-III related family protein, expressed [Oryza sativa Japonica Group]
CL7169Contig1:0-957	69.0543	2.11533	-5.02878	2.33337e-06	0.000755107	yes	heat-shock protein, putative [Ricinus communis]
ep456.comp58621_c0_seq2:0-625	0.901829	153.185	7.4082	8.38602e-10	8.47473e-07	yes	heavy metal-associated domain containing protein [Zea mays]
ep123.comp48120_c1_seq1:0-484	20.3401	351.61	4.11158	8.2777e-05	0.0122781	yes	hexaubiquitin protein [Coccomyxa subellipsoidea C-169]
ep456.comp21135_c0_seq1:0-352	0.892456	426.15	8.89936	2.07971e-11	3.15257e-08	yes	histone H2A-like protein, partial [Picea sitchensis]
CL1Contig603:0-3865	0.104446	4.82854	5.53076	0.000147608	0.0190487	yes	hypothetical protein [Oncidium hybrid cultivar]
CL8613Contig1:0-1132	0.539858	21.3186	5.30339	8.70816e-06	0.00218233	yes	hypothetical protein [Oryza sativa Japonica Group]
ep456.comp56834_c0_seq1:0-1433	6.09803	294.051	5.59158	1.9567e-07	9.97452e-05	yes	jasmonic acid carboxyl methyltransferase [Cymbidium ensifolium]
ep456.comp59283_c0_seq2:0-1946	0.0184433	2.45801	7.05825	4.5425e-05	0.00771863	yes	L-ascorbate oxidase-like protein [Cynodon dactylon]
ep456.comp47989_c0_seq1:0-617	0.33487	223.334	9.38138	6.58567e-11	8.82219e-08	yes	LEA5 [Vitis amurensis]
ep123.comp218062_c0_seq1:0-351	26.5682	0.756631	-5.13396	6.07972e-05	0.00970111	yes	LEAFY [Cymbidium hybrid cultivar]
ep123.comp738577_c0_seq1:0-312	40.6535	1.35732	-4.90454	8.1275e-05	0.0120974	yes	LEAFY, partial [Cattleya hybrid cultivar]
ep456.comp16948_c0_seq1:0-600	364.649	0.378909	-9.91044	9.32587e-15	5.37198e-11	yes	lectin [Cymbidium hybrid cultivar]
ep456.comp715728_c0_seq1:0-334	55.187	3.28317	-4.07117	0.00038825	0.041331	yes	lectin [Cymbidium hybrid cultivar]
CL9873Contig1:0-648	11.4159	0.641293	-4.15392	0.000288746	0.0322338	yes	leucine rich repeat family protein [Musa balbisiana]
ep123.comp32233_c0_seq1:0-1910	732.56	34.4662	-4.40969	5.40811e-05	0.00891263	yes	lipase [Elaeis guineensis]
ep123.comp49177_c0_seq1:0-3278	456.335	12.3151	-5.2116	7.50537e-06	0.00197412	yes	lipoxygenase [Camellia sinensis]
ep456.comp32170_c0_seq1:0-731	542.049	30.224	-4.16466	7.21945e-05	0.0109726	yes	LLA-115 [Lilium longiflorum]
ep456.comp51687_c0_seq1:0-1625	31.4228	1.17852	-4.73676	7.75573e-06	0.0020307	yes	LOC100281303 [Zea mays]
ep456.comp55586_c0_seq1:0-2103	1.22007	70.1501	5.84541	6.54867e-08	3.97077e-05	yes	LOC100281388 [Zea mays]
ep123.comp42410_c0_seq1:0-1307	0.6086	17.0312	4.80654	3.79407e-05	0.00677526	yes	LOC100282693 [Zea mays]
ep123.comp50567_c0_seq43:0-492	0.439157	33.4833	6.25256	1.5363e-05	0.0033521	yes	LOC606722 [Zea mays]
ep456.comp57582_c0_seq1:0-1156	0.157857	14.0387	6.47464	1.11839e-06	0.000410337	yes	mannose-binding protein, partial [Listera ovata]
ep123.comp50295_c0_seq1:0-1243	0.175698	12.9279	6.20125	4.89506e-07	0.000215244	yes	Mitochondrial protein, putative [Medicago truncatula]
ep456.comp46372_c0_seq1:0-378	0.353644	12.7408	5.17102	0.000404928	0.0427199	yes	Mitochondrial protein, putative [Medicago truncatula]
CL8847Contig1:0-1283	238.028	18.538	-3.68257	0.000444681	0.0459873	yes	mitochondrial small heat shock protein [Capsicum annuum]
ep123.comp40966_c0_seq1:0-828	11.4993	0.275671	-5.38246	8.71371e-06	0.00218233	yes	Monothiol glutaredoxin-S5 [Aegilops tauschii]
CL7118Contig1:0-1081	42.5531	1.53131	-4.79643	1.29229e-05	0.00287412	yes	multicopper oxidase, putative [Ricinus communis]
ep456.comp37870_c0_seq1:0-748	3.37341	140.384	5.37903	4.9716e-07	0.000216954	yes	MYB-related protein [Triticum aestivum]
CL7459Contig1:0-1211	62.5746	2.90382	-4.42955	3.15533e-05	0.00588208	yes	Nod26-like intrinsic protein [Oryza sativa Japonica Group]
ep123.comp35346_c0_seq1:0-1400	0.0507044	10.104	7.63859	9.49121e-06	0.00231386	yes	nodulin protein [Zea mays]
ep456.comp15766_c0_seq1:0-501	28.8674	0.996091	-4.85702	9.36882e-05	0.0134582	yes	non-cyanogenic beta-glucosidase [Zea mays]
CL900Contig2:0-2182	0.100407	20.0666	7.64279	1.00499e-07	5.70895e-05	yes	paired amphipathic helix protein Sin3-like 5 [Arabidopsis thaliana]
ep123.comp50266_c1_seq1:0-547	0.0873515	4.49584	5.68561	9.0053e-05	0.0130663	yes	pathogenesis-related protein 1-like protein [Volvox carteri f. nagariensis]
ep123.comp48485_c0_seq1:0-1609	27.4141	2.11838	-3.69389	0.000432682	0.0451518	yes	pectate lyase 1 [Musa acuminata AAA Group]
ep123.comp3993_c0_seq1:0-586	20.2688	1.15084	-4.13849	0.000309831	0.03419	yes	Peptidase C14, caspase catalytic subunit p20 [Medicago truncatula]
ep123.comp31277_c0_seq1:0-1137	401.249	19.8809	-4.33505	3.6295e-05	0.00657453	yes	Peroxidase 52 precursor, putative [Ricinus communis]
ep123.comp41820_c0_seq1:0-892	81.8251	1926.18	4.55706	8.29156e-05	0.0122781	yes	phospholipid transfer protein [Sedirea japonica]
CL8520Contig1:0-1304	1.06655	55.1387	5.69204	2.24428e-07	0.000110494	yes	plant-specific domain TIGR01568 family protein [Zea mays]
ep456.comp46977_c0_seq1:0-850	0.150983	30.6409	7.66493	7.1557e-09	5.50385e-06	yes	pollen preferential protein [Lilium longiflorum]
ep123.comp32473_c0_seq1:0-625	47.5569	866.766	4.18792	7.70695e-05	0.011561	yes	polyubiquitin [Gracilaria gracilis]
ep123.comp39275_c0_seq1:0-1046	106.147	8.23544	-3.68807	0.000367673	0.0394628	yes	PREDICTED: 17.4 kDa class III heat shock protein-like [Glycine max]
CL276Contig2:0-927	250.214	8.18572	-4.93391	2.96041e-06	0.000921774	yes	PREDICTED: 17.9 kDa class I heat shock protein-like [Brachypodium distachyon]
CL3697Contig1:0-470	1.46578	44.228	4.91522	3.01767e-05	0.00571799	yes	PREDICTED: 18 kDa seed maturation protein-like [Cucumis sativus]
ep456.comp37592_c0_seq1:0-611	1.1722	64.0601	5.77214	3.82768e-07	0.000173611	yes	PREDICTED: 1-phosphatidylinositol 3-phosphate 5-kinase-like isoform X1 [Cicer arietinum]
CL4028Contig1:0-1578	0.186406	11.6071	5.96041	7.98625e-06	0.00206024	yes	PREDICTED: 2-oxoglutarate dehydrogenase, mitochondrial-like [Vitis vinifera]
ep456.comp58640_c0_seq5:0-992	66.1784	3.22269	-4.36002	3.61934e-05	0.00657453	yes	PREDICTED: 3-ketoacyl-CoA synthase 11 [Vitis vinifera]
ep456.comp42352_c0_seq1:0-694	78.3371	5.34824	-3.87256	0.000237753	0.0274455	yes	PREDICTED: 3-ketoacyl-CoA synthase 11-like [Solanum lycopersicum]
ep123.comp16193_c0_seq1:0-741	463.205	15.7652	-4.87684	4.1423e-06	0.00121739	yes	PREDICTED: 3-ketoacyl-CoA synthase 6-like [Brachypodium distachyon]
ep123.comp44589_c0_seq1:0-1896	5.91648	0.205153	-4.84997	2.67196e-05	0.00513043	yes	PREDICTED: 4-coumarate--CoA ligase 2 [Vitis vinifera]
ep123.comp42393_c0_seq1:0-808	0.582849	39.3598	6.07745	1.61112e-07	8.28619e-05	yes	PREDICTED: 60S ribosomal protein L18a-1-like [Fragaria vesca subsp. vesca]
ep456.comp55980_c0_seq1:0-4275	0.470718	10.4548	4.47316	3.93016e-05	0.00696582	yes	PREDICTED: ABC transporter B family member 9-like [Cucumis sativus]
ep456.comp51174_c0_seq1:0-1663	0.131042	6.05368	5.52971	2.45823e-06	0.000790377	yes	PREDICTED: ammonium transporter 3 member 1-like [Brachypodium distachyon]
ep123.comp36004_c0_seq1:0-896	0.779514	22.8616	4.87421	2.47355e-05	0.00486293	yes	PREDICTED: apoptosis-inducing factor homolog A [Vitis vinifera]
CL9507Contig1:0-527	84.2097	4.80018	-4.13283	0.0001148	0.0154505	yes	PREDICTED: auxin-induced protein 15A-like [Glycine max]
ep123.comp42360_c0_seq1:0-1818	0.644982	12.2562	4.24811	6.95876e-05	0.0107754	yes	PREDICTED: beta-hexosaminidase 2-like [Fragaria vesca subsp. vesca]
ep456.comp2568_c0_seq1:0-673	61.1529	4.05167	-3.91583	0.000272995	0.0307135	yes	PREDICTED: BI1-like protein-like [Brachypodium distachyon]
ep123.comp36942_c0_seq1:0-930	0.826824	12.9777	3.97231	0.000352259	0.0380698	yes	PREDICTED: callose synthase 5-like [Cucumis sativus]
ep123.comp40731_c0_seq1:0-1588	46.2645	2.90567	-3.99296	0.000123962	0.0163775	yes	PREDICTED: CBS domain-containing protein CBSX5 [Vitis vinifera]
ep123.comp126839_c0_seq1:0-876	18.0653	0.512086	-5.14069	3.39554e-05	0.00622909	yes	PREDICTED: cyclin-B2-4 [Vitis vinifera]
ep456.comp42225_c0_seq1:0-1804	115.589	2.92804	-5.30293	5.96534e-07	0.000248283	yes	PREDICTED: cytochrome P450 78A4 isoform 1 [Vitis vinifera]
ep456.comp28555_c0_seq1:0-1437	472.12	8.44198	-5.80543	1.12159e-07	6.2122e-05	yes	PREDICTED: cytochrome P450 86B1-like [Vitis vinifera]
ep456.comp50729_c0_seq1:0-1588	0.0354379	37.0123	10.0285	5.42935e-09	4.40489e-06	yes	PREDICTED: cytochrome P450 90B1-like [Glycine max]
ep123.comp38389_c0_seq1:0-1041	1.98809	125.886	5.98459	4.24922e-08	2.66052e-05	yes	PREDICTED: cytokinin riboside 5'-monophosphate phosphoribohydrolase LOG7 [Vitis vinifera]
CL8703Contig1:0-1888	4.28157	0.132726	-5.01162	9.22356e-05	0.0133159	yes	PREDICTED: DELLA protein RGL2 [Vitis vinifera]
ep123.comp44774_c0_seq4:0-1280	0.140578	10.3606	6.20359	1.81169e-05	0.00376746	yes	PREDICTED: dihydroflavonol-4-reductase-like [Glycine max]
ep456.comp47269_c0_seq1:0-807	1.19996	28.5398	4.57191	2.63955e-05	0.00509774	yes	PREDICTED: disease resistance response protein 206 [Vitis vinifera]
ep123.comp32516_c0_seq1:0-644	0.196145	74.8238	8.57543	6.12436e-07	0.0002502	yes	PREDICTED: DNA-directed RNA polymerase II subunit RPB9-like [Solanum lycopersicum]
ep456.comp21541_c0_seq1:0-905	18.4083	0.829915	-4.47125	5.43085e-05	0.00891263	yes	PREDICTED: dof zinc finger protein DOF1.7-like [Vitis vinifera]
ep123.comp44446_c0_seq1:0-2247	4.58766	103.694	4.49843	1.88332e-05	0.00384698	yes	PREDICTED: DUF246 domain-containing protein At1g04910-like [Vitis vinifera]
ep123.comp37173_c0_seq1:0-1313	128.146	2.82668	-5.50253	2.43785e-07	0.000119007	yes	PREDICTED: endoglucanase 17 [Vitis vinifera]
ep123.comp37833_c1_seq1:0-828	11.5089	148.01	3.68487	0.000397414	0.0420813	yes	PREDICTED: ETO1-like protein 1-like [Fragaria vesca subsp. vesca]
ep456.comp44961_c1_seq1:0-415	11.2096	181.023	4.01336	0.000180574	0.0223546	yes	PREDICTED: ETO1-like protein 1-like [Fragaria vesca subsp. vesca]
ep123.comp43377_c0_seq1:0-1174	4.89307	73.217	3.90337	0.00021845	0.0260862	yes	PREDICTED: ETO1-like protein 1-like [Vitis vinifera]
ep456.comp51486_c2_seq2:0-653	1.24477	42.626	5.09778	1.19394e-05	0.00274003	yes	PREDICTED: ETO1-like protein 1-like [Vitis vinifera]
ep456.comp57063_c0_seq1:0-2573	0.143808	41.5907	8.17598	3.34555e-12	6.64529e-09	yes	PREDICTED: exocyst complex component 7-like [Cucumis sativus]
ep456.comp47893_c0_seq1:0-1377	576.995	27.1716	-4.40838	4.89145e-05	0.00822303	yes	PREDICTED: expansin-A1-like [Glycine max]
ep456.comp56098_c0_seq1:0-1985	0.364665	8.67	4.57139	0.000111434	0.015139	yes	PREDICTED: eyes absent homolog 2 [Vitis vinifera]
ep456.comp56098_c0_seq2:0-1955	0.996669	17.8847	4.16547	0.000154068	0.0196779	yes	PREDICTED: eyes absent homolog 2 [Vitis vinifera]
ep123.comp32578_c0_seq1:0-1088	259.096	14.3045	-4.17895	6.05367e-05	0.00968638	yes	PREDICTED: fasciclin-like arabinogalactan protein 11-like [Vitis vinifera]
CL7561Contig1:0-957	26.6579	1.29353	-4.36518	5.73992e-05	0.00926154	yes	PREDICTED: F-box protein At1g67340-like [Cucumis sativus]
ep123.comp49455_c0_seq3:0-1454	0.0977422	19.5229	7.64197	1.01091e-07	5.70895e-05	yes	PREDICTED: F-box protein SKIP23-like [Fragaria vesca subsp. vesca]
ep123.comp50531_c0_seq2:0-1900	7.70612	197.421	4.67913	9.22529e-06	0.00228071	yes	PREDICTED: F-box/LRR-repeat protein 14 [Vitis vinifera]
ep456.comp60367_c0_seq2:0-1801	4.32251	95.5187	4.46584	2.19419e-05	0.00434625	yes	PREDICTED: F-box/LRR-repeat protein 14 [Vitis vinifera]
ep456.comp56510_c0_seq1:0-1515	0.277749	15.9966	5.84784	3.73885e-07	0.000172295	yes	PREDICTED: flavanone 7-O-glucoside 2''-O-beta-L-rhamnosyltransferase-like [Vitis vinifera]
ep456.comp45916_c0_seq1:0-738	14.4505	0.728069	-4.3109	0.000431238	0.0450827	yes	PREDICTED: GDSL esterase/lipase At1g28590-like [Solanum lycopersicum]
ep123.comp35194_c0_seq1:0-1179	71.456	5.45009	-3.7127	0.000342596	0.0371649	yes	PREDICTED: GDSL esterase/lipase At5g33370 [Vitis vinifera]
ep456.comp44118_c0_seq1:0-1397	0.090138	4.31662	5.58162	3.06811e-05	0.0057945	yes	PREDICTED: glucose and ribitol dehydrogenase homolog 1-like [Solanum lycopersicum]
CL1929Contig1:0-791	94.2589	6.85629	-3.78113	0.000290696	0.0323262	yes	PREDICTED: glutathione S-transferase F11-like [Brachypodium distachyon]
ep456.comp54477_c0_seq1:0-1515	2.54108	38.0554	3.90459	0.000184013	0.0226974	yes	PREDICTED: glycerophosphodiester phosphodiesterase GDE1 [Vitis vinifera]
ep123.comp41075_c0_seq1:0-496	369.387	22.7177	-4.02324	0.000107767	0.0147452	yes	PREDICTED: heat shock cognate 70 kDa protein-like [Solanum lycopersicum]
ep123.comp38494_c0_seq1:0-541	368.322	22.8715	-4.00934	0.000113786	0.0153499	yes	PREDICTED: heat shock cognate 70 kDa protein-like isoform 2 [Cucumis sativus]
CL8Contig3:0-3539	2.48455	85.729	5.10873	1.55281e-06	0.000538835	yes	PREDICTED: histone-lysine N-methyltransferase SUVR2-like [Brachypodium distachyon]
ep123.comp47584_c0_seq1:0-2161	0.114545	4.99926	5.44773	2.03572e-05	0.00410013	yes	PREDICTED: homeobox protein BEL1 homolog [Vitis vinifera]
ep456.comp187429_c0_seq1:0-576	32.9469	0.834907	-5.30238	6.26863e-06	0.00172471	yes	PREDICTED: indole-3-acetic acid-induced protein ARG7 [Vitis vinifera]
ep123.comp43869_c0_seq2:0-1854	9.86753	145.909	3.88624	0.000206766	0.0249692	yes	PREDICTED: inositol-tetrakisphosphate 1-kinase 1-like [Vitis vinifera]
ep456.comp25572_c0_seq1:0-1240	0.0457491	5.66356	6.95182	5.94829e-05	0.00954428	yes	PREDICTED: inositol-tetrakisphosphate 1-kinase 1-like [Vitis vinifera]
ep123.comp49454_c0_seq1:0-3851	0.289305	5.21892	4.17309	0.000233317	0.0272657	yes	PREDICTED: kinesin-4-like [Glycine max]
ep456.comp48048_c0_seq1:0-1009	9.35354	380.927	5.34786	6.90939e-07	0.000274484	yes	PREDICTED: late embryogenesis abundant protein D-29-like [Solanum lycopersicum]freezing tolerance
ep123.comp19364_c0_seq1:0-969	3.84091	89.0779	4.53555	1.67388e-05	0.003519	yes	PREDICTED: late embryogenesis abundant protein D-34-like [Cicer arietinum]
ep123.comp148334_c0_seq1:0-549	7.7804	0.204196	-5.25182	8.81242e-05	0.0129166	yes	PREDICTED: leucine-rich repeat extensin-like protein 6-like [Brachypodium distachyon]
ep123.comp50500_c0_seq2:0-3566	0.0217587	4.62628	7.73211	7.31939e-06	0.00194294	yes	PREDICTED: LOW QUALITY PROTEIN: protein argonaute 5-like [Vitis vinifera]
ep123.comp34195_c0_seq1:0-640	38.4439	2.42051	-3.98937	0.000391267	0.0415067	yes	PREDICTED: LOW QUALITY PROTEIN: WRKY transcription factor 22 [Vitis vinifera]
ep456.comp59922_c0_seq3:0-1429	0.139482	86.3496	9.27397	4.16778e-13	1.09126e-09	yes	PREDICTED: low-temperature-induced 65 kDa protein-like [Cicer arietinum]
ep456.comp9344_c0_seq1:0-433	36.0367	1.15084	-4.96871	6.385e-05	0.0100766	yes	PREDICTED: LRR receptor-like serine/threonine-protein kinase FEI 1 [Vitis vinifera]
ep456.comp28009_c0_seq1:0-898	238.913	10.848	-4.46099	2.14355e-05	0.00428733	yes	PREDICTED: MADS-box protein SVP-like [Glycine max]
ep456.comp59858_c0_seq10:0-572	0.211015	16.1888	6.26151	2.53759e-06	0.000803148	yes	PREDICTED: magnesium transporter MRS2-3-like [Glycine max]
ep456.comp51472_c1_seq1:0-1025	0.413476	20.316	5.61867	3.43377e-06	0.00103558	yes	PREDICTED: magnesium transporter MRS2-4-like [Vitis vinifera]
ep123.comp45130_c0_seq1:0-1783	0.81138	12.5064	3.94614	0.00045489	0.0468748	yes	PREDICTED: methyl-CpG-binding domain-containing protein 2 [Vitis vinifera]
ep123.comp157466_c0_seq1:0-589	45.5549	2.00699	-4.5045	6.66384e-05	0.0103745	yes	PREDICTED: monocopper oxidase-like protein SKU5-like [Glycine max]
CL992Contig1:0-732	0.366496	13.6426	5.21817	0.000104137	0.0144197	yes	PREDICTED: nodulation protein H-like [Cucumis sativus]
ep456.comp47604_c0_seq1:0-1067	1.97169	157.268	6.31765	7.1661e-09	5.50385e-06	yes	PREDICTED: nuclear transcription factor Y subunit B-3-like [Fragaria vesca subsp. vesca]
ep456.comp44832_c0_seq1:0-795	1.35545	90.929	6.0679	3.87073e-08	2.4774e-05	yes	PREDICTED: oleosin 18.2 kDa isoform 1 [Vitis vinifera]
ep456.comp53929_c0_seq1:0-2478	1.10809	144.231	7.02416	2.24887e-10	2.6437e-07	yes	PREDICTED: oligopeptide transporter 3-like [Vitis vinifera]
ep456.comp44024_c0_seq1:0-1189	9.56885	0.60781	-3.97665	0.000318219	0.034915	yes	PREDICTED: peroxidase 55-like [Vitis vinifera]
ep123.comp35315_c0_seq1:0-1232	12.0591	0.37827	-4.99456	1.29223e-05	0.00287412	yes	PREDICTED: peroxidase 64-like isoform 1 [Vitis vinifera]
ep456.comp59207_c1_seq1:0-993	1.02363	49.9877	5.6098	1.10408e-06	0.000407683	yes	PREDICTED: PHD finger protein ING2-like [Cicer arietinum]
ep123.comp49465_c0_seq1:0-506	2.00426	65.4435	5.02911	6.39591e-06	0.00173785	yes	PREDICTED: polcalcin Phl p 7-like [Brachypodium distachyon]
ep456.comp49438_c0_seq1:0-1747	0.114328	3.33732	4.86743	0.000155152	0.0197726	yes	PREDICTED: polyamine oxidase [Vitis vinifera]
ep456.comp58542_c0_seq2:0-3006	1.22272	35.5427	4.86138	4.96816e-06	0.00140285	yes	PREDICTED: potassium transporter 11-like [Vitis vinifera]
ep123.comp55059_c0_seq1:0-1112	4.43766	112.724	4.66685	9.57059e-06	0.00231636	yes	PREDICTED: probable calcium-binding protein CML15-like [Cucumis sativus]
ep123.comp49938_c0_seq2:0-1278	1.97478	38.5365	4.28646	7.74826e-05	0.0115656	yes	PREDICTED: probable E3 ubiquitin-protein ligase BAH1-like [Cucumis sativus]
ep456.comp47154_c0_seq1:0-1504	2.71098	46.9491	4.11421	0.00010805	0.0147488	yes	PREDICTED: probable E3 ubiquitin-protein ligase BAH1-like [Cucumis sativus]
ep123.comp45253_c0_seq1:0-2079	1.39615	24.103	4.10969	9.50329e-05	0.0135165	yes	PREDICTED: probable inactive receptor kinase At1g48480-like [Vitis vinifera]
ep456.comp38256_c0_seq1:0-1098	0.38352	10.8168	4.81783	2.64609e-05	0.00509774	yes	PREDICTED: probable membrane-associated kinase regulator 1-like [Solanum lycopersicum]
CL8911Contig1:0-1034	135.482	9.00454	-3.9113	0.00017075	0.021382	yes	PREDICTED: probable non-specific lipid-transfer protein AKCS9-like [Vitis vinifera]
CL505Contig2:0-1547	4.08833	0.1396	-4.87214	0.000292168	0.0323649	yes	PREDICTED: probable peptide/nitrate transporter At1g59740-like [Vitis vinifera]
ep456.comp42309_c1_seq1:0-1389	0.44409	12.3108	4.79293	4.89644e-05	0.00822303	yes	PREDICTED: probable peptide/nitrate transporter At5g14940-like [Brachypodium distachyon]
ep123.comp313497_c0_seq1:0-516	0.620423	19.5896	4.98069	0.000221615	0.0261918	yes	PREDICTED: probable peptide/nitrate transporter At5g14940-like [Cicer arietinum]
ep456.comp50849_c0_seq1:0-1644	2.09412	43.4257	4.37413	3.32436e-05	0.00613761	yes	PREDICTED: probable polygalacturonase-like [Glycine max]
ep123.comp42976_c0_seq1:0-1514	2.46526	94.9519	5.26738	7.88531e-07	0.000306219	yes	PREDICTED: probable serine/threonine-protein kinase WNK11-like isoform X2 [Cicer arietinum]
ep123.comp44636_c0_seq2:0-1516	1.70219	29.5726	4.1188	0.000111342	0.015139	yes	PREDICTED: probable serine/threonine-protein kinase WNK4 [Vitis vinifera]
ep456.comp57126_c0_seq1:0-2689	7.54089	170.211	4.49644	2.76332e-05	0.00527072	yes	PREDICTED: probable serine/threonine-protein kinase WNK4-like [Fragaria vesca subsp. vesca]
ep123.comp42056_c0_seq1:0-512	2.04586	38.3976	4.23024	0.000244542	0.0278938	yes	PREDICTED: probable trehalose-phosphate phosphatase J-like [Fragaria vesca subsp. vesca]
CL8702Contig1:0-1341	0.386622	9.06643	4.55154	0.000119639	0.0159158	yes	PREDICTED: probable xyloglucan endotransglucosylase/hydrolase protein 23 [Vitis vinifera]
ep456.comp30720_c0_seq1:0-1200	0.0881008	78.2685	9.79506	1.00597e-11	1.65441e-08	yes	PREDICTED: probable xyloglucan endotransglucosylase/hydrolase protein 30-like [Cucumis sativus]
ep456.comp54811_c0_seq1:0-1907	0.343661	20.0234	5.86456	1.36289e-07	7.26913e-05	yes	PREDICTED: proline dehydrogenase 2, mitochondrial-like [Glycine max]
ep123.comp42107_c0_seq1:0-1009	6.41458	98.1498	3.93556	0.000161326	0.0202901	yes	PREDICTED: protein LURP-one-related 8 [Vitis vinifera]
ep123.comp9123_c0_seq1:0-1102	5.18433	0.105171	-5.62334	0.000101749	0.0141914	yes	PREDICTED: protein O-glucosyltransferase 1-like [Cucumis sativus]
ep456.comp963927_c0_seq1:0-337	35.0192	1.00401	-5.1243	6.2194e-05	0.00986931	yes	PREDICTED: protein PHYTOCHROME KINASE SUBSTRATE 4 [Vitis vinifera]
ep456.comp50304_c0_seq1:0-1357	7.67927	129.931	4.08063	9.47365e-05	0.0135077	yes	PREDICTED: putative glucose-6-phosphate 1-epimerase [Vitis vinifera]
ep123.comp47427_c0_seq2:0-1735	0.212247	6.91471	5.02585	1.59313e-05	0.00341388	yes	PREDICTED: putative pectinesterase/pectinesterase inhibitor 45-like [Cicer arietinum]
ep456.comp40393_c1_seq1:0-729	13.0469	0.386963	-5.07537	0.000156957	0.0199585	yes	PREDICTED: putative UPF0481 protein At3g02645-like [Vitis vinifera]
CL6843Contig1:0-2292	0.0355714	2.24299	5.97856	3.71012e-05	0.00667857	yes	PREDICTED: pyruvate decarboxylase isozyme 2-like [Fragaria vesca subsp. vesca]
ep456.comp117410_c0_seq1:0-1349	0.616258	35.1332	5.83316	1.45759e-07	7.56413e-05	yes	PREDICTED: pyruvate dehydrogenase E1 component subunit alpha-1, mitochondrial-like [Glycine max]
ep123.comp31325_c0_seq1:0-816	7.71025	0.173043	-5.47758	0.000158066	0.0200552	yes	PREDICTED: receptor-like cytosolic serine/threonine-protein kinase RBK1-like [Vitis vinifera]
ep123.comp23351_c0_seq1:0-1092	17.1407	0.300698	-5.83297	2.20235e-06	0.000733305	yes	PREDICTED: reticuline oxidase-like protein-like [Vitis vinifera]
ep123.comp24972_c0_seq1:0-759	14.5729	0.328842	-5.46975	4.20227e-05	0.00729106	yes	PREDICTED: reticuline oxidase-like protein-like [Vitis vinifera]
ep456.comp11696_c0_seq1:0-478	0.129957	23.7155	7.51165	1.35127e-05	0.00299373	yes	PREDICTED: RING-H2 finger protein ATL60-like [Cucumis sativus]
ep456.comp46202_c0_seq1:0-688	0.108267	15.918	7.19992	3.1417e-05	0.00588208	yes	PREDICTED: RNA polymerase-associated protein RTF1 homolog [Glycine max]
CL8458Contig1:0-2030	7.20522	135.379	4.23181	5.47874e-05	0.00891502	yes	PREDICTED: serine/threonine-protein kinase SRPK2 [Vitis vinifera]
ep123.comp42337_c0_seq1:0-1810	10.9158	0.587543	-4.21558	0.000100726	0.0141516	yes	PREDICTED: solute carrier family 22 member 8-like [Brachypodium distachyon]
ep456.comp43458_c0_seq2:0-839	0.473169	15.107	4.99672	0.000101492	0.0141899	yes	PREDICTED: stress-associated endoplasmic reticulum protein 2-like [Brachypodium distachyon]
CL8457Contig1:0-1986	0.040139	33.3935	9.70035	1.64829e-08	1.1264e-05	yes	PREDICTED: subtilisin-like protease-like [Glycine max]
ep456.comp59116_c0_seq6:0-1425	0.0610849	23.4192	8.58266	5.99124e-07	0.000248283	yes	PREDICTED: subtilisin-like protease-like [Glycine max]
ep456.comp60250_c0_seq1:0-2762	0.0845902	4.43316	5.7117	3.85947e-06	0.00114009	yes	PREDICTED: subtilisin-like protease-like [Solanum lycopersicum]
CL8252Contig1:0-2850	0.0493633	29.528	9.22443	1.32376e-10	1.66349e-07	yes	PREDICTED: subtilisin-like protease-like [Vitis vinifera]
ep456.comp58420_c0_seq1:0-1412	0.524352	51.4983	6.61785	3.27554e-09	2.77472e-06	yes	PREDICTED: sulfotransferase 16-like [Vitis vinifera]
ep123.comp22898_c0_seq1:0-663	0.416347	25.9618	5.96246	7.84971e-06	0.002046	yes	PREDICTED: transcription factor GTE1-like [Vitis vinifera](AABA-RELATED)
ep123.comp48369_c3_seq1:0-1216	4.87477	0.135847	-5.16528	0.000380247	0.040637	yes	PREDICTED: transportin-3-like [Fragaria vesca subsp. vesca]
ep456.comp45942_c0_seq1:0-767	0.217758	12.9875	5.89825	9.904e-06	0.00236722	yes	PREDICTED: ubiquitin-60S ribosomal protein L40-like [Cucumis sativus]
ep456.comp55934_c0_seq1:0-1607	2.18236	605.694	8.11655	3.16724e-12	6.51581e-09	yes	PREDICTED: vicilin-like antimicrobial peptides 2-2-like [Brachypodium distachyon]
ep123.comp217836_c0_seq1:0-932	2.49285	32.5954	3.7088	0.000474232	0.0481785	yes	PREDICTED: wall-associated receptor kinase 2-like [Solanum lycopersicum]
ep456.comp51260_c0_seq1:0-1505	0.213267	208.395	9.93244	6.66134e-16	4.79641e-12	yes	PREDICTED: WRKY transcription factor 6-like [Vitis vinifera]
ep456.comp49614_c0_seq1:0-1627	13.056	0.20004	-6.02828	1.25678e-07	6.76585e-05	yes	PREDICTED: zeatin O-glucosyltransferase-like [Cucumis sativus]
ep456.comp49888_c0_seq1:0-1038	0.228728	53.7468	7.8764	2.73494e-09	2.38699e-06	yes	PREDICTED: zinc finger CCCH domain-containing protein ZFN-like isoform 1 [Vitis vinifera]
ep123.comp48971_c0_seq3:0-1190	1.924	111.955	5.86267	8.90231e-08	5.23265e-05	yes	PREDICTED: zinc finger CCCH domain-containing protein ZFN-like isoform 2 [Vitis vinifera]
CL9732Contig1:0-1253	0.840371	18.7286	4.47807	5.36978e-05	0.00891263	yes	PREDICTED: zinc finger protein ZAT1-like [Solanum lycopersicum]
ep456.comp56769_c0_seq2:0-1449	3.32734	67.3619	4.33949	3.67835e-05	0.00664214	yes	PREDICTED: zinc finger protein ZAT9-like [Glycine max]
ep456.comp38839_c0_seq1:0-720	1.65157	309.839	7.55154	2.70688e-11	3.89497e-08	yes	profilin-1 [Jatropha curcas]
ep123.comp48233_c0_seq1:0-1577	2.30956	83.7301	5.18006	1.17227e-06	0.000422038	yes	Progesterone 5-beta-reductase [Medicago truncatula]
CL8474Contig1:0-1938	18.5998	0.975132	-4.25354	0.000184918	0.0227117	yes	protein binding protein, putative [Ricinus communis]
CL4811Contig1:0-809	0.0450579	5.31121	6.88112	7.08406e-05	0.0108527	yes	Putative aquaporin TIP5-1 [Aegilops tauschii]花粉发育
ep456.comp33237_c0_seq1:0-1077	6.46359	88.5636	3.77631	0.00028522	0.0319641	yes	putative Avr9/Cf-9 rapidly elicited protein 231 [Oryza sativa Japonica Group]
CL2976Contig1:0-1340	17.7943	0.964379	-4.20567	9.30138e-05	0.0133947	yes	putative bHLH transcription factor [Arabidopsis thaliana]
ep123.comp42048_c0_seq1:0-1089	3.78717	0.0795395	-5.57331	0.000118739	0.0158327	yes	putative class III chitinase [Elaeis guineensis]
ep456.comp51195_c0_seq1:0-1631	22.068	0.725926	-4.92599	4.47052e-06	0.0012889	yes	putative hydroxycinnamoyl transferase, partial [Elaeis guineensis]
ep123.comp44026_c0_seq1:0-1533	0.168016	4.15773	4.62913	8.97442e-05	0.0130544	yes	Putative inactive purple acid phosphatase 20 [Aegilops tauschii]
ep456.comp700149_c0_seq1:0-526	115.743	9.12384	-3.66513	0.000504737	0.049956	yes	putative leucine-rich repeat receptor-like protein kinase family protein [Zea mays]
CL7463Contig1:0-4117	14.8125	1.1606	-3.67387	0.0003854	0.0411115	yes	putative LRR-RLK protein XIAO [Oryza sativa Japonica Group]
ep123.comp25957_c0_seq1:0-843	50.8577	3.93294	-3.69279	0.000499093	0.0498117	yes	putative MYB DNA-binding domain superfamily protein [Zea mays]
ep456.comp57876_c0_seq3:0-1571	0.400234	16.0272	5.32353	2.09179e-06	0.000704641	yes	Putative pectinesterase/pectinesterase inhibitor 45 [Aegilops tauschii]
ep456.comp42603_c0_seq1:0-1234	3.19252	364.995	6.83704	6.26574e-10	6.68381e-07	yes	putative R2R3-MYB transcription factor [Citrus sinensis]
ep123.comp31628_c0_seq1:0-6394	108.959	0.0471955	-11.1729	2.22045e-16	1.82721e-12	yes	putative replicase readthrough protein [Eutypa lata UCREL1]
ep456.comp3512_c0_seq1:0-449	98.9116	4.41944	-4.48421	2.90231e-05	0.00551755	yes	putative transmembrane protein kinase [Oryza sativa Japonica Group]
ep123.comp37972_c1_seq1:0-319	1.04477	123.456	6.88466	2.11124e-07	0.000106679	yes	Rab GDP dissociation inhibitor alpha [Triticum urartu]
ep456.comp45400_c0_seq1:0-957	15.3133	317.687	4.37475	3.10101e-05	0.0058375	yes	Rab GDP dissociation inhibitor alpha [Triticum urartu]
ep123.comp50246_c0_seq15:0-346	2.8719	55.9355	4.28369	0.000200684	0.0243896	yes	receptor protein kinase, putative [Ricinus communis]
ep123.comp38225_c0_seq1:0-962	0.155074	93.0078	9.22825	1.29548e-10	1.66349e-07	yes	RecName: Full=Actin-depolymerizing factor; Short=ADF
ep123.comp34938_c0_seq1:0-1514	7.23795	0.123241	-5.87603	1.00066e-05	0.00238186	yes	RecName: Full=Probable trehalose-phosphate phosphatase 6; Short=OsTPP6; AltName: Full=Trehalose 6-phosphate phosphatase
ep456.comp58911_c0_seq1:0-2881	0.0402593	5.80271	7.17126	6.08569e-07	0.0002502	yes	regulatory protein viviparous-1 [Zea mays]
ep456.comp58581_c0_seq19:0-1702	0.362086	23.6378	6.02862	1.03829e-06	0.00038837	yes	retrotransposon protein, putative, Ty1-copia sub-class [Oryza sativa Japonica Group]
CL2774Contig1:0-797	0.114692	43.597	8.57032	6.23872e-07	0.000253077	yes	RNA polymerase-associated protein RTF1, putative [Ricinus communis]
ep456.comp51472_c0_seq1:0-543	0.139737	11.9649	6.41995	0.000221634	0.0261918	yes	RNA splicing protein mrs2, mitochondrial, putative [Ricinus communis]
ep456.comp45207_c0_seq1:0-619	0.139429	14.8622	6.73598	2.93737e-06	0.000919571	yes	SAUR11 - auxin-responsive SAUR family member [Zea mays]
ep123.comp35323_c0_seq1:0-1652	9.24763	0.625773	-3.88537	0.000504111	0.049956	yes	serine carboxypeptidase, putative [Ricinus communis]
ep456.comp52423_c0_seq1:0-1553	4.42015	55.2759	3.64449	0.00050155	0.0498117	yes	Serine/threonine-protein phosphatase PP1 [Triticum urartu]
ep123.comp40164_c0_seq1:0-901	0.21213	158.839	9.5484	9.23706e-14	3.12989e-10	yes	serine-threonine protein kinase, plant-type, putative [Ricinus communis]
ep456.comp620674_c0_seq1:0-341	194.117	6.69234	-4.85827	1.27614e-05	0.00286349	yes	sesquiterpene synthase 6 [Valeriana officinalis]
CL9768Contig1:0-806	1.49655	69.9689	5.547	1.06743e-06	0.000396693	yes	SKP1-like protein 1A [Aegilops tauschii]
ep123.comp39371_c0_seq1:0-622	6.99444	0.264914	-4.72261	0.000459535	0.0472302	yes	taumatin [Fagus sylvatica]
ep123.comp38807_c0_seq1:0-803	0.0830223	8.19915	6.62583	0.000135222	0.0176625	yes	TPA: hypothetical protein ZEAMMB73_333896 [Zea mays]
ep123.comp38807_c0_seq2:0-605	3.47217	134.624	5.27695	1.33453e-06	0.000474524	yes	TPA: hypothetical protein ZEAMMB73_333896 [Zea mays]
ep123.comp44869_c0_seq1:0-1283	0.466022	12.091	4.69739	3.4579e-05	0.00632335	yes	TPA: hypothetical protein ZEAMMB73_668314 [Zea mays]
ep456.comp52644_c0_seq1:0-1146	1.81883	77.6032	5.41503	4.43659e-07	0.000198109	yes	TPA: hypothetical protein ZEAMMB73_982240 [Zea mays]
ep123.comp101748_c0_seq1:0-623	11.1484	0.389347	-4.83963	0.00032348	0.0354248	yes	TPA: putative HLH DNA-binding domain superfamily protein [Zea mays]
CL10849Contig1:0-1187	0.0498954	9.64227	7.59432	1.07299e-05	0.00251251	yes	TPA: putative MYB DNA-binding domain superfamily protein [Zea mays]
ep456.comp46747_c0_seq1:0-904	0.454269	32.2404	6.14918	2.22142e-07	0.000110311	yes	tropinone reductase I, partial [Dendrobium nobile]
ep123.comp46425_c0_seq1:0-1704	0.319869	110.646	8.43425	2.71116e-13	7.80856e-10	yes	UDP-glucose:glucosyltransferase [Lycium barbarum]
ep123.comp33506_c0_seq1:0-1898	23.2484	1.59462	-3.86585	0.000225935	0.0266146	yes	valacyclovir hydrolase, putative [Ricinus communis]
ep456.comp40270_c0_seq1:0-1361	55.583	1.50147	-5.21019	1.13586e-06	0.000411502	yes	xyloglucan endotransglycosylase [Dahlia pinnata]
ep456.comp391547_c0_seq1:0-454	0.763358	19.8217	4.69858	0.000266668	0.0301193	yes	xyloglucan endotransglycosylase hydrolase [Apium graveolens]
ep123.comp30218_c0_seq1:0-543	2.2434	45.8219	4.35228	6.98624e-05	0.010789	yes	xyloglucan endotransglycosylase XET2 [Asparagus officinalis]
ep123.comp252797_c0_seq1:0-723	0.225852	9.23185	5.35317	0.000242946	0.0278384	yes	zinc transporter [Oryza sativa Indica Group]
